# Supplementary material for: How to Tell an N from an O: Controlling the Chemoselectivity of Methyltransferases
Source: ACS Catal. 2025 Apr 4;15(8):6410–25. doi: 10.1021/acscatal.5c00834 (PMC12013660; doi:10.1021/acscatal.5c00834)
Supplement: Supplementary file 2 — cs5c00834_si_002.xlsx [file cs5c00834_si_002.xlsx]

## Sheet: Overview
Overview of data obtained by hydrogen/deuterium exchange mass spectrometry (HDX-MS)
	PpCaOMT
Protein	WT	4O variant
Conditions of HDX	25 °C in 25 mM Tris-Cl pH 8.0, 100 mM NaCl, 1 mM SAM; final D2O = 89% (v/v)
Time course of HDX	10/30/100/1,000/10,000 s
Samples	1) PpCaOMT WT (50 µM stock concentration/5 µM during HDX) supplemented with 1 mM SAM 2) PpCaOMT 4O variant (50 µM stock concentration/5 µM during HDX) supplemented with 1 mM SAM
Replicates	3 technical replicates (separate HDX reactions) each
Number of Peptides	126	114
Average peptide length (aa)	13.94	14.04
Sequence coverage (%)	89.9	86.4
Redundancy	4.92	4.66
Back-exchange	No correction for back-exchange
Repeatability (average SD)	0.086 Da / 0.75%	0.085 Da / 0.71%
Significance criterium applied	5% difference in relative HDX
	RgANMT
Protein	WT	6N variant
Conditions of HDX	25 °C in 25 mM Tris-Cl pH 8.0, 100 mM NaCl, 1 mM SAM final; D2O = 89% (v/v)
Time course of HDX	10/30/100/1,000/10,000 s
Samples	1) RgANMT WT (50 µM stock concentration/5 µM during HDX) supplemented with 1 mM SAM 2) RgANMT 6N variant (50 µM stock concentration/5 µM during HDX) supplemented with 1 mM SAM
Replicates	3 technical replicates (separate HDX reactions) each
Number of Peptides	155	146
Average peptide length (aa)	13.46	13.23
Sequence coverage (%)	94.8	85.4
Redundancy	5.73	5.89
Back-exchange	No correction for back-exchange
Repeatability (average SD)	0.073 Da / 0.68%	0.070 Da / 0.66%
Significance criterium applied	5% difference in relative HDX

## Sheet: PpCaOMT_Peptides
Sample	Start	End	Peptide sequence	Maximal uptake (#)	Peptide mass (Da)	Retention time (min)	Retention time SD (min)	HDX time (s)	Uptake (Da)	Uptake SD (Da)	Uptake (%)	Uptake SD (%)
4O	6	20	ERKSHPKINHAEPED	12	1785.88	4.47292	0.006485	0	0	0	0	0
4O	6	20	ERKSHPKINHAEPED	12	1785.88	4.48499	0.008513	10	3.42893	0.061375	28.5744	0.511458
4O	6	20	ERKSHPKINHAEPED	12	1785.88	4.51689	0.013083	30	3.45966	0.083105	28.8305	0.692542
4O	6	20	ERKSHPKINHAEPED	12	1785.88	4.52835	0.011357	100	3.05592	0.085242	25.466	0.71035
4O	6	20	ERKSHPKINHAEPED	12	1785.88	4.53353	0.014802	1000	2.94984	0.137788	24.582	1.14823
4O	6	20	ERKSHPKINHAEPED	12	1785.88	4.56652	0.001705	10000	2.88052	0.071497	24.0043	0.595808
WT	6	20	ERKSHPKINHAEPED	12	1785.88	4.45483	0.003618	0	0	0	0	0
WT	6	20	ERKSHPKINHAEPED	12	1785.88	4.46301	0.006035	10	3.35429	0.057118	27.9524	0.475983
WT	6	20	ERKSHPKINHAEPED	12	1785.88	4.48359	0.008531	30	3.57883	0.061534	29.8236	0.512783
WT	6	20	ERKSHPKINHAEPED	12	1785.88	4.49516	0.01533	100	3.2086	0.084929	26.7383	0.707742
WT	6	20	ERKSHPKINHAEPED	12	1785.88	4.49855	0.007598	1000	3.04731	0.066391	25.3942	0.553258
WT	6	20	ERKSHPKINHAEPED	12	1785.88	4.51204	0.001782	10000	3.07943	0.075627	25.662	0.630225
4O	6	21	ERKSHPKINHAEPEDE	13	1914.92	4.58797	0.002121	0	0	0	0	0
4O	6	21	ERKSHPKINHAEPEDE	13	1914.92	4.58261	0.007978	10	3.5765	0.057085	27.5115	0.439115
4O	6	21	ERKSHPKINHAEPEDE	13	1914.92	4.59514	0.010926	30	3.74515	0.038752	28.8088	0.298092
4O	6	21	ERKSHPKINHAEPEDE	13	1914.92	4.59699	0.008725	100	3.144	0.075102	24.1846	0.577708
4O	6	21	ERKSHPKINHAEPEDE	13	1914.92	4.59535	0.005844	1000	3.23012	0.14903	24.847	1.14638
4O	6	21	ERKSHPKINHAEPEDE	13	1914.92	4.62942	0.006248	10000	2.95566	0.058435	22.7359	0.4495
WT	6	21	ERKSHPKINHAEPEDE	13	1914.92	4.57139	0.004353	0	0	0	0	0
WT	6	21	ERKSHPKINHAEPEDE	13	1914.92	4.5719	0.003407	10	3.44682	0.077778	26.514	0.598292
WT	6	21	ERKSHPKINHAEPEDE	13	1914.92	4.58729	0.006902	30	3.691	0.008337	28.3923	0.0641308
WT	6	21	ERKSHPKINHAEPEDE	13	1914.92	4.60256	0.008204	100	3.22471	0.115043	24.8055	0.884946
WT	6	21	ERKSHPKINHAEPEDE	13	1914.92	4.59766	0.002807	1000	3.1494	0.018996	24.2261	0.146123
WT	6	21	ERKSHPKINHAEPEDE	13	1914.92	4.60971	0.0034	10000	3.12019	0.131606	24.0015	1.01235
4O	6	23	ERKSHPKINHAEPEDEIT	15	2129.05	5.43605	0.001631	0	0	0	0	0
4O	6	23	ERKSHPKINHAEPEDEIT	15	2129.05	5.45002	0.010157	10	5.2992	0.091675	35.328	0.611167
4O	6	23	ERKSHPKINHAEPEDEIT	15	2129.05	5.46357	0.020491	30	5.3394	0.058587	35.596	0.39058
4O	6	23	ERKSHPKINHAEPEDEIT	15	2129.05	5.44585	0.004153	100	4.70486	0.03905	31.3657	0.260333
4O	6	23	ERKSHPKINHAEPEDEIT	15	2129.05	5.45038	0.008674	1000	4.59252	0.035264	30.6168	0.235093
4O	6	23	ERKSHPKINHAEPEDEIT	15	2129.05	5.48101	0.001564	10000	4.50414	0.095656	30.0276	0.637707
WT	6	23	ERKSHPKINHAEPEDEIT	15	2129.05	5.45272	0.015768	0	0	0	0	0
WT	6	23	ERKSHPKINHAEPEDEIT	15	2129.05	5.43202	0.006525	10	5.18217	0.031336	34.5478	0.208907
WT	6	23	ERKSHPKINHAEPEDEIT	15	2129.05	5.4484	0.007557	30	5.43088	0.033203	36.2059	0.221353
WT	6	23	ERKSHPKINHAEPEDEIT	15	2129.05	5.46031	0.012387	100	4.80943	0.0834	32.0628	0.556
WT	6	23	ERKSHPKINHAEPEDEIT	15	2129.05	5.45992	0.009495	1000	4.72499	0.077987	31.4999	0.519913
WT	6	23	ERKSHPKINHAEPEDEIT	15	2129.05	5.477	0.006251	10000	4.70081	0.154315	31.3387	1.02877
4O	6	30	ERKSHPKINHAEPEDEITKEEEDES	22	2975.37	5.84827	0.005013	0	0	0	0	0
4O	6	30	ERKSHPKINHAEPEDEITKEEEDES	22	2975.37	5.84687	0.008613	10	9.23977	0.405574	41.9989	1.84352
4O	6	30	ERKSHPKINHAEPEDEITKEEEDES	22	2975.37	5.8591	0.015864	30	9.34168	0.293867	42.4622	1.33576
4O	6	30	ERKSHPKINHAEPEDEITKEEEDES	22	2975.37	5.84744	0.006562	100	8.52047	0.437416	38.7294	1.98825
4O	6	30	ERKSHPKINHAEPEDEITKEEEDES	22	2975.37	5.8477	0.007868	1000	8.35784	0.428912	37.9902	1.9496
4O	6	30	ERKSHPKINHAEPEDEITKEEEDES	22	2975.37	5.87558	0.004097	10000	8.22408	0.521289	37.3822	2.3695
WT	6	30	ERKSHPKINHAEPEDEITKEEEDES	22	2975.37	5.84202	0.004452	0	0	0	0	0
WT	6	30	ERKSHPKINHAEPEDEITKEEEDES	22	2975.37	5.82309	0.00711	10	9.103	0.421408	41.3773	1.91549
WT	6	30	ERKSHPKINHAEPEDEITKEEEDES	22	2975.37	5.83941	0.010304	30	9.33846	0.302974	42.4475	1.37715
WT	6	30	ERKSHPKINHAEPEDEITKEEEDES	22	2975.37	5.849	0.007365	100	8.48004	0.320392	38.5457	1.45633
WT	6	30	ERKSHPKINHAEPEDEITKEEEDES	22	2975.37	5.85057	0.00787	1000	8.3869	0.307724	38.1223	1.39875
WT	6	30	ERKSHPKINHAEPEDEITKEEEDES	22	2975.37	5.8627	0.006038	10000	8.34541	0.337736	37.9337	1.53516
4O	6	31	ERKSHPKINHAEPEDEITKEEEDESF	23	3122.44	6.72753	0.006135	0	0	0	0	0
4O	6	31	ERKSHPKINHAEPEDEITKEEEDESF	23	3122.44	6.74745	0.012294	10	10.0068	0.027614	43.5079	0.120061
4O	6	31	ERKSHPKINHAEPEDEITKEEEDESF	23	3122.44	6.76934	0.024651	30	9.94162	0.050256	43.2245	0.218504
4O	6	31	ERKSHPKINHAEPEDEITKEEEDESF	23	3122.44	6.72582	0.013431	100	9.19638	0.045187	39.9843	0.196465
4O	6	31	ERKSHPKINHAEPEDEITKEEEDESF	23	3122.44	6.73015	0.015616	1000	9.04515	0.067627	39.3267	0.29403
4O	6	31	ERKSHPKINHAEPEDEITKEEEDESF	23	3122.44	6.74977	0.008822	10000	9.0474	0.067826	39.3365	0.294896
WT	6	31	ERKSHPKINHAEPEDEITKEEEDESF	23	3122.44	6.72816	0.011006	0	0	0	0	0
WT	6	31	ERKSHPKINHAEPEDEITKEEEDESF	23	3122.44	6.71329	0.01585	10	9.81339	0.062523	42.6669	0.271839
WT	6	31	ERKSHPKINHAEPEDEITKEEEDESF	23	3122.44	6.74027	0.013262	30	9.83566	0.010226	42.7637	0.0444609
WT	6	31	ERKSHPKINHAEPEDEITKEEEDESF	23	3122.44	6.73658	0.005201	100	9.08431	0.047227	39.497	0.205335
WT	6	31	ERKSHPKINHAEPEDEITKEEEDESF	23	3122.44	6.73855	0.013639	1000	9.04753	0.018061	39.3371	0.0785261
WT	6	31	ERKSHPKINHAEPEDEITKEEEDESF	23	3122.44	6.75382	0.004196	10000	8.94697	0.121881	38.8999	0.529917
4O	6	32	ERKSHPKINHAEPEDEITKEEEDESFC	24	3225.45	6.87395	0.008338	0	0	0	0	0
4O	6	32	ERKSHPKINHAEPEDEITKEEEDESFC	24	3225.45	6.89749	0.017379	10	10.2786	0.383565	42.8275	1.59819
4O	6	32	ERKSHPKINHAEPEDEITKEEEDESFC	24	3225.45	6.92416	0.035535	30	10.1997	0.315766	42.4987	1.31569
4O	6	32	ERKSHPKINHAEPEDEITKEEEDESFC	24	3225.45	6.85578	0.022936	100	9.43636	0.379863	39.3182	1.58276
4O	6	32	ERKSHPKINHAEPEDEITKEEEDESFC	24	3225.45	6.87041	0.026411	1000	9.32904	0.439029	38.871	1.82929
4O	6	32	ERKSHPKINHAEPEDEITKEEEDESFC	24	3225.45	6.89133	0.012813	10000	9.29563	0.443407	38.7318	1.84753
WT	6	32	ERKSHPKINHAEPEDEITKEEEDESFC	24	3225.45	6.87971	0.012564	0	0	0	0	0
WT	6	32	ERKSHPKINHAEPEDEITKEEEDESFC	24	3225.45	6.85727	0.019492	10	10.2651	0.646367	42.7711	2.6932
WT	6	32	ERKSHPKINHAEPEDEITKEEEDESFC	24	3225.45	6.89163	0.024003	30	10.2871	0.54737	42.863	2.28071
WT	6	32	ERKSHPKINHAEPEDEITKEEEDESFC	24	3225.45	6.88176	0.007949	100	9.42761	0.585397	39.2817	2.43915
WT	6	32	ERKSHPKINHAEPEDEITKEEEDESFC	24	3225.45	6.88827	0.023934	1000	9.29243	0.627173	38.7185	2.61322
WT	6	32	ERKSHPKINHAEPEDEITKEEEDESFC	24	3225.45	6.90616	0.006671	10000	9.16919	0.250505	38.205	1.04377
4O	32	37	CYAMQL	5	727.303	8.81389	0.00215	0	0	0	0	0
4O	32	37	CYAMQL	5	727.303	8.83522	0.000741	10	0.101862	0.009349	2.03724	0.18698
4O	32	37	CYAMQL	5	727.303	8.84633	0.003978	30	0.104367	0.016199	2.08734	0.32398
4O	32	37	CYAMQL	5	727.303	8.84184	0.003864	100	0.07777	0.015865	1.5554	0.3173
4O	32	37	CYAMQL	5	727.303	8.84079	0.004735	1000	0.08549	0.016555	1.7098	0.3311
4O	32	37	CYAMQL	5	727.303	8.85592	0.000747	10000	0.083579	0.027512	1.67158	0.55024
WT	32	37	CYAMQL	5	727.303	8.81801	0.003866	0	0	0	0	0
WT	32	37	CYAMQL	5	727.303	8.86547	0.048853	10	0.059131	0.010596	1.18262	0.21192
WT	32	37	CYAMQL	5	727.303	8.84613	0.000984	30	0.071035	0.007911	1.4207	0.15822
WT	32	37	CYAMQL	5	727.303	8.84699	0.001865	100	0.066338	0.015346	1.32676	0.30692
WT	32	37	CYAMQL	5	727.303	8.85267	0.002202	1000	0.073517	0.018844	1.47034	0.37688
WT	32	37	CYAMQL	5	727.303	8.85554	0.003013	10000	0.087611	0.01	1.75222	0.2
4O	32	43	CYAMQLVGSSVL	11	1269.61	9.65237	0.004724	0	0	0	0	0
4O	32	43	CYAMQLVGSSVL	11	1269.61	9.67042	0.003394	10	0.1566	0.066708	1.42364	0.606436
4O	32	43	CYAMQLVGSSVL	11	1269.61	9.67661	0.004139	30	0.207226	0.049905	1.88387	0.453682
4O	32	43	CYAMQLVGSSVL	11	1269.61	9.6705	0.001874	100	0.297224	0.060154	2.70204	0.546855
4O	32	43	CYAMQLVGSSVL	11	1269.61	9.66883	0.003309	1000	0.498501	0.078314	4.53183	0.711945
4O	32	43	CYAMQLVGSSVL	11	1269.61	9.67293	0.00057	10000	1.38223	0.048771	12.5657	0.443373
WT	32	43	CYAMQLVGSSVL	11	1269.61	9.6568	0.006131	0	0	0	0	0
WT	32	43	CYAMQLVGSSVL	11	1269.61	9.72443	0.081701	10	0.57438	0.025837	5.22164	0.234882
WT	32	43	CYAMQLVGSSVL	11	1269.61	9.67837	0.001838	30	0.690557	0.026321	6.27779	0.239282
WT	32	43	CYAMQLVGSSVL	11	1269.61	9.68037	0.002075	100	0.715249	0.048514	6.50226	0.441036
WT	32	43	CYAMQLVGSSVL	11	1269.61	9.67962	0.002963	1000	0.982113	0.017667	8.9283	0.160609
WT	32	43	CYAMQLVGSSVL	11	1269.61	9.67905	0.003939	10000	1.70199	0.016416	15.4726	0.149236
4O	33	37	YAMQL	4	624.294	8.57409	0.003168	0	0	0	0	0
4O	33	37	YAMQL	4	624.294	8.58644	0.001556	10	0.060175	0.020607	1.50438	0.515175
4O	33	37	YAMQL	4	624.294	8.59795	0.002843	30	0.064492	0.018598	1.6123	0.46495
4O	33	37	YAMQL	4	624.294	8.59458	0.002993	100	0.048322	0.020903	1.20805	0.522575
4O	33	37	YAMQL	4	624.294	8.59396	0.004339	1000	0.048739	0.020047	1.21847	0.501175
4O	33	37	YAMQL	4	624.294	8.60752	0.001381	10000	0.035358	0.021017	0.88395	0.525425
WT	33	37	YAMQL	4	624.294	8.57779	0.003481	0	0	0	0	0
WT	33	37	YAMQL	4	624.294	8.60555	0.042463	10	0.062987	0.022064	1.57468	0.5516
WT	33	37	YAMQL	4	624.294	8.59128	0.000779	30	0.054671	0.019354	1.36677	0.48385
WT	33	37	YAMQL	4	624.294	8.59581	0.000835	100	0.03291	0.019689	0.82275	0.492225
WT	33	37	YAMQL	4	624.294	8.60114	0.003378	1000	0.030419	0.020548	0.760475	0.5137
WT	33	37	YAMQL	4	624.294	8.60466	0.000509	10000	0.024565	0.018515	0.614125	0.462875
4O	33	43	YAMQLVGSSVL	10	1166.6	9.30333	0.003266	0	0	0	0	0
4O	33	43	YAMQLVGSSVL	10	1166.6	9.32958	0.007937	10	0.346719	0.094656	3.46719	0.94656
4O	33	43	YAMQLVGSSVL	10	1166.6	9.34744	0.006092	30	0.537047	0.075936	5.37047	0.75936
4O	33	43	YAMQLVGSSVL	10	1166.6	9.33594	0.006636	100	0.685836	0.08105	6.85836	0.8105
4O	33	43	YAMQLVGSSVL	10	1166.6	9.33029	0.009721	1000	0.974101	0.087852	9.74101	0.87852
4O	33	43	YAMQLVGSSVL	10	1166.6	9.34746	0.004529	10000	1.79056	0.160519	17.9056	1.60519
WT	33	43	YAMQLVGSSVL	10	1166.6	9.30669	0.004763	0	0	0	0	0
WT	33	43	YAMQLVGSSVL	10	1166.6	9.38493	0.060262	10	0.357813	0.081211	3.57813	0.81211
WT	33	43	YAMQLVGSSVL	10	1166.6	9.35552	0.005293	30	0.500017	0.081196	5.00017	0.81196
WT	33	43	YAMQLVGSSVL	10	1166.6	9.35283	0.006261	100	0.694037	0.0818	6.94037	0.818
WT	33	43	YAMQLVGSSVL	10	1166.6	9.34984	0.0047	1000	0.930847	0.073249	9.30847	0.73249
WT	33	43	YAMQLVGSSVL	10	1166.6	9.34572	0.006256	10000	1.74302	0.14988	17.4302	1.4988
4O	33	45	YAMQLVGSSVLSM	12	1384.67	9.88688	0.137931	0	0	0	0	0
4O	33	45	YAMQLVGSSVLSM	12	1384.67	9.81625	0.11477	10	0.644065	0.119626	5.36721	0.996883
4O	33	45	YAMQLVGSSVLSM	12	1384.67	9.8239	0.113701	30	0.920111	0.12066	7.66759	1.0055
4O	33	45	YAMQLVGSSVLSM	12	1384.67	9.89456	0.131906	100	1.30364	0.112663	10.8637	0.938858
4O	33	45	YAMQLVGSSVLSM	12	1384.67	9.88482	0.140082	1000	1.89169	0.153033	15.7641	1.27527
4O	33	45	YAMQLVGSSVLSM	12	1384.67	10.0253	0.001959	10000	3.10899	0.111381	25.9083	0.928175
WT	33	45	YAMQLVGSSVLSM	12	1384.67	9.87736	0.130481	0	0	0	0	0
WT	33	45	YAMQLVGSSVLSM	12	1384.67	9.84536	0.067783	10	0.504334	0.048256	4.20278	0.402133
WT	33	45	YAMQLVGSSVLSM	12	1384.67	9.78674	0.023809	30	0.781774	0.065197	6.51478	0.543308
WT	33	45	YAMQLVGSSVLSM	12	1384.67	9.82365	0.113908	100	1.2142	0.057161	10.1183	0.476342
WT	33	45	YAMQLVGSSVLSM	12	1384.67	9.75776	0.002161	1000	1.84466	0.053145	15.3722	0.442875
WT	33	45	YAMQLVGSSVLSM	12	1384.67	9.75546	0.004059	10000	2.94841	0.048485	24.57	0.404042
4O	34	38	AMQLV	4	560.299	7.42677	0.002532	0	0	0	0	0
4O	34	38	AMQLV	4	560.299	7.4531	0.003468	10	0.397525	0.043638	9.93813	1.09095
4O	34	38	AMQLV	4	560.299	7.46997	0.005619	30	0.537106	0.045238	13.4276	1.13095
4O	34	38	AMQLV	4	560.299	7.4619	0.001164	100	0.609952	0.047517	15.2488	1.18792
4O	34	38	AMQLV	4	560.299	7.46467	0.003947	1000	0.827688	0.046402	20.6922	1.16005
4O	34	38	AMQLV	4	560.299	7.47537	0.000402	10000	1.52332	0.044744	38.083	1.1186
WT	34	38	AMQLV	4	560.299	7.42312	0.00372	0	0	0	0	0
WT	34	38	AMQLV	4	560.299	7.44091	0.002195	10	0.384574	0.046272	9.61435	1.1568
WT	34	38	AMQLV	4	560.299	7.45745	0.002825	30	0.52577	0.045742	13.1442	1.14355
WT	34	38	AMQLV	4	560.299	7.46324	0.001294	100	0.579474	0.050405	14.4869	1.26012
WT	34	38	AMQLV	4	560.299	7.46889	0.001935	1000	0.772848	0.044682	19.3212	1.11705
WT	34	38	AMQLV	4	560.299	7.47664	0.001271	10000	1.44927	0.055397	36.2317	1.38492
4O	34	45	AMQLVGSSVLSM	11	1221.61	9.32047	0.00458	0	0	0	0	0
4O	34	45	AMQLVGSSVLSM	11	1221.61	9.35223	0.002724	10	0.557218	0.076348	5.06562	0.694073
4O	34	45	AMQLVGSSVLSM	11	1221.61	9.36035	0.003252	30	0.785099	0.069771	7.13726	0.634282
4O	34	45	AMQLVGSSVLSM	11	1221.61	9.35464	0.003496	100	1.11754	0.089879	10.1595	0.817082
4O	34	45	AMQLVGSSVLSM	11	1221.61	9.34976	0.005144	1000	1.77382	0.110766	16.1257	1.00696
4O	34	45	AMQLVGSSVLSM	11	1221.61	9.35906	0.002079	10000	2.98223	0.090658	27.1112	0.824164
WT	34	45	AMQLVGSSVLSM	11	1221.61	9.3268	0.005507	0	0	0	0	0
WT	34	45	AMQLVGSSVLSM	11	1221.61	9.39862	0.064954	10	0.544575	0.038878	4.95068	0.353436
WT	34	45	AMQLVGSSVLSM	11	1221.61	9.36241	0.002191	30	0.834007	0.041568	7.58188	0.377891
WT	34	45	AMQLVGSSVLSM	11	1221.61	9.36494	0.003089	100	1.17745	0.053901	10.7041	0.490009
WT	34	45	AMQLVGSSVLSM	11	1221.61	9.36371	0.001941	1000	1.85536	0.032304	16.8669	0.293673
WT	34	45	AMQLVGSSVLSM	11	1221.61	9.36018	0.00326	10000	3.07309	0.027734	27.9372	0.252127
4O	35	42	MQLVGSSV	7	819.416	7.87873	0.002188	0	0	0	0	0
4O	35	42	MQLVGSSV	7	819.416	7.90269	0.002114	10	0.427412	0.030111	6.10589	0.430157
4O	35	42	MQLVGSSV	7	819.416	7.91604	0.004414	30	0.587015	0.028141	8.38593	0.402014
4O	35	42	MQLVGSSV	7	819.416	7.91492	0.003121	100	0.761145	0.030044	10.8735	0.4292
4O	35	42	MQLVGSSV	7	819.416	7.9146	0.001419	1000	0.9344	0.025708	13.3486	0.367257
4O	35	42	MQLVGSSV	7	819.416	7.92739	0.003451	10000	1.3131	0.034074	18.7585	0.486771
WT	35	42	MQLVGSSV	7	819.416	7.88209	0.005236	0	0	0	0	0
WT	35	42	MQLVGSSV	7	819.416	7.89829	0.007158	10	0.447455	0.010084	6.39221	0.144057
WT	35	42	MQLVGSSV	7	819.416	7.90599	0.001725	30	0.611751	0.012614	8.7393	0.1802
WT	35	42	MQLVGSSV	7	819.416	7.91549	0.002602	100	0.750424	0.019146	10.7203	0.273514
WT	35	42	MQLVGSSV	7	819.416	7.92008	0.00107	1000	0.95254	0.006231	13.6077	0.0890143
WT	35	42	MQLVGSSV	7	819.416	7.92732	0.00178	10000	1.3392	0.015269	19.1314	0.218129
4O	35	43	MQLVGSSVL	8	932.5	8.86864	0.002583	0	0	0	0	0
4O	35	43	MQLVGSSVL	8	932.5	8.88906	0.000713	10	0.342301	0.018203	4.27876	0.227538
4O	35	43	MQLVGSSVL	8	932.5	8.89861	0.002994	30	0.456258	0.01159	5.70322	0.144875
4O	35	43	MQLVGSSVL	8	932.5	8.89356	0.003623	100	0.590439	0.024117	7.38049	0.301462
4O	35	43	MQLVGSSVL	8	932.5	8.89304	0.004142	1000	0.816092	0.018216	10.2012	0.2277
4O	35	43	MQLVGSSVL	8	932.5	8.90468	0.000426	10000	1.67095	0.016535	20.8869	0.206688
WT	35	43	MQLVGSSVL	8	932.5	8.87181	0.004941	0	0	0	0	0
WT	35	43	MQLVGSSVL	8	932.5	8.92037	0.052031	10	0.331889	0.010701	4.14861	0.133763
WT	35	43	MQLVGSSVL	8	932.5	8.89691	0.00091	30	0.444264	0.014634	5.5533	0.182925
WT	35	43	MQLVGSSVL	8	932.5	8.89788	0.001544	100	0.557508	0.032993	6.96885	0.412413
WT	35	43	MQLVGSSVL	8	932.5	8.90349	0.00254	1000	0.773999	0.005366	9.67499	0.067075
WT	35	43	MQLVGSSVL	8	932.5	8.90519	0.001156	10000	1.56109	0.031403	19.5136	0.392537
4O	37	43	LVGSSVL	6	673.401	8.06445	0.002912	0	0	0	0	0
4O	37	43	LVGSSVL	6	673.401	8.08406	0.002159	10	0.374181	0.021623	6.23635	0.360383
4O	37	43	LVGSSVL	6	673.401	8.09811	0.004684	30	0.492114	0.006195	8.2019	0.10325
4O	37	43	LVGSSVL	6	673.401	8.09566	0.003347	100	0.644455	0.014029	10.7409	0.233817
4O	37	43	LVGSSVL	6	673.401	8.09457	0.002904	1000	0.910517	0.005965	15.1753	0.0994167
4O	37	43	LVGSSVL	6	673.401	8.1085	0.000847	10000	1.73845	0.014885	28.9742	0.248083
WT	37	43	LVGSSVL	6	673.401	8.06408	0.004051	0	0	0	0	0
WT	37	43	LVGSSVL	6	673.401	8.08378	0.013187	10	0.341632	0.005569	5.69387	0.0928167
WT	37	43	LVGSSVL	6	673.401	8.08557	0.000472	30	0.466629	0.006234	7.77715	0.1039
WT	37	43	LVGSSVL	6	673.401	8.09097	0.001499	100	0.596294	0.027303	9.93823	0.45505
WT	37	43	LVGSSVL	6	673.401	8.0959	0.000973	1000	0.855113	0.012046	14.2519	0.200767
WT	37	43	LVGSSVL	6	673.401	8.10334	0.000164	10000	1.67246	0.020821	27.8743	0.347017
4O	37	45	LVGSSVLSM	8	891.473	8.78393	0.003394	0	0	0	0	0
4O	37	45	LVGSSVLSM	8	891.473	8.8048	0.001481	10	0.3841	0.040301	4.80125	0.503763
4O	37	45	LVGSSVLSM	8	891.473	8.81486	0.003449	30	0.598619	0.060379	7.48274	0.754738
4O	37	45	LVGSSVLSM	8	891.473	8.81078	0.004097	100	0.94857	0.032792	11.8571	0.4099
4O	37	45	LVGSSVLSM	8	891.473	8.80985	0.004197	1000	1.61762	0.033937	20.2202	0.424213
4O	37	45	LVGSSVLSM	8	891.473	8.82178	0.000573	10000	2.97291	0.036529	37.1614	0.456612
WT	37	45	LVGSSVLSM	8	891.473	8.78604	0.00616	0	0	0	0	0
WT	37	45	LVGSSVLSM	8	891.473	8.8332	0.047001	10	0.385903	0.023488	4.82379	0.2936
WT	37	45	LVGSSVLSM	8	891.473	8.8139	0.000147	30	0.617904	0.014986	7.7238	0.187325
WT	37	45	LVGSSVLSM	8	891.473	8.81677	0.002096	100	0.991971	0.049565	12.3996	0.619563
WT	37	45	LVGSSVLSM	8	891.473	8.82044	0.000905	1000	1.60176	0.031748	20.022	0.39685
WT	37	45	LVGSSVLSM	8	891.473	8.82067	0.00232	10000	2.92478	0.010536	36.5598	0.1317
4O	38	45	VGSSVLSM	7	778.389	8.323	0.002144	0	0	0	0	0
4O	38	45	VGSSVLSM	7	778.389	8.34567	0.000943	10	0.310739	0.014929	4.43913	0.213271
4O	38	45	VGSSVLSM	7	778.389	8.35927	0.002695	30	0.483213	0.009791	6.90304	0.139871
4O	38	45	VGSSVLSM	7	778.389	8.35522	0.002772	100	0.823539	0.021994	11.7648	0.3142
4O	38	45	VGSSVLSM	7	778.389	8.35277	0.003082	1000	1.4266	0.042619	20.38	0.608843
4O	38	45	VGSSVLSM	7	778.389	8.3697	6.95093e-05	10000	2.51057	0.009043	35.8652	0.129186
WT	38	45	VGSSVLSM	7	778.389	8.32321	0.004154	0	0	0	0	0
WT	38	45	VGSSVLSM	7	778.389	8.35487	0.026644	10	0.313597	0.034961	4.47996	0.499443
WT	38	45	VGSSVLSM	7	778.389	8.35127	0.000682	30	0.458199	0.029274	6.5457	0.4182
WT	38	45	VGSSVLSM	7	778.389	8.35496	0.002407	100	0.796396	0.083372	11.3771	1.19103
WT	38	45	VGSSVLSM	7	778.389	8.36114	0.002102	1000	1.36191	0.035568	19.4559	0.508114
WT	38	45	VGSSVLSM	7	778.389	8.36567	0.000851	10000	2.42407	0.015651	34.6296	0.223586
4O	44	49	SMSLQS	5	651.289	6.7263	0.00547	0	0	0	0	0
4O	44	49	SMSLQS	5	651.289	6.75442	0.003586	10	0.216166	0.006367	4.32332	0.12734
4O	44	49	SMSLQS	5	651.289	6.77588	0.012901	30	0.285544	0.016731	5.71088	0.33462
4O	44	49	SMSLQS	5	651.289	6.75491	0.007689	100	0.467775	0.019712	9.3555	0.39424
4O	44	49	SMSLQS	5	651.289	6.75975	0.010878	1000	0.767712	0.013706	15.3542	0.27412
4O	44	49	SMSLQS	5	651.289	6.77419	0.004381	10000	0.813226	0.006392	16.2645	0.12784
WT	44	49	SMSLQS	5	651.289	6.71926	0.003483	0	0	0	0	0
WT	44	49	SMSLQS	5	651.289	6.73517	0.00594	10	0.15391	0.020408	3.0782	0.40816
WT	44	49	SMSLQS	5	651.289	6.75537	0.00649	30	0.251879	0.017011	5.03758	0.34022
WT	44	49	SMSLQS	5	651.289	6.75454	0.005183	100	0.462592	0.016342	9.25184	0.32684
WT	44	49	SMSLQS	5	651.289	6.76267	0.007472	1000	0.702658	0.027384	14.0532	0.54768
WT	44	49	SMSLQS	5	651.289	6.77267	0.000804	10000	0.745493	0.015459	14.9099	0.30918
4O	44	50	SMSLQSA	6	722.326	7.0913	0.002468	0	0	0	0	0
4O	44	50	SMSLQSA	6	722.326	7.11276	0.003577	10	0.1673	0.0166	2.78833	0.276667
4O	44	50	SMSLQSA	6	722.326	7.12987	0.008333	30	0.232164	0.01477	3.8694	0.246167
4O	44	50	SMSLQSA	6	722.326	7.11359	0.006605	100	0.391967	0.013234	6.53278	0.220567
4O	44	50	SMSLQSA	6	722.326	7.11714	0.00852	1000	0.705094	0.004352	11.7516	0.0725333
4O	44	50	SMSLQSA	6	722.326	7.13197	0.002903	10000	0.742447	0.003382	12.3741	0.0563667
WT	44	50	SMSLQSA	6	722.326	7.08641	0.003111	0	0	0	0	0
WT	44	50	SMSLQSA	6	722.326	7.09353	0.003891	10	0.178683	0.015336	2.97805	0.2556
WT	44	50	SMSLQSA	6	722.326	7.11093	0.004056	30	0.249398	0.014474	4.15663	0.241233
WT	44	50	SMSLQSA	6	722.326	7.11763	0.002547	100	0.412458	0.02755	6.8743	0.459167
WT	44	50	SMSLQSA	6	722.326	7.12281	0.006238	1000	0.64333	0.009817	10.7222	0.163617
WT	44	50	SMSLQSA	6	722.326	7.13287	0.0015	10000	0.708758	0.016405	11.8126	0.273417
4O	44	56	SMSLQSAIKLGIF	12	1393.76	9.59621	0.002394	0	0	0	0	0
4O	44	56	SMSLQSAIKLGIF	12	1393.76	9.61458	0.006465	10	0.487593	0.027553	4.06327	0.229608
4O	44	56	SMSLQSAIKLGIF	12	1393.76	9.61731	0.003279	30	0.797808	0.015331	6.6484	0.127758
4O	44	56	SMSLQSAIKLGIF	12	1393.76	9.61717	0.004731	100	1.30229	0.055372	10.8525	0.461433
4O	44	56	SMSLQSAIKLGIF	12	1393.76	9.62021	0.017343	1000	2.66801	0.028764	22.2334	0.2397
4O	44	56	SMSLQSAIKLGIF	12	1393.76	9.64386	0.012968	10000	3.66384	0.034709	30.532	0.289242
WT	44	56	SMSLQSAIKLGIF	12	1393.76	9.60361	0.004278	0	0	0	0	0
WT	44	56	SMSLQSAIKLGIF	12	1393.76	9.67762	0.090593	10	0.486071	0.04382	4.05059	0.365167
WT	44	56	SMSLQSAIKLGIF	12	1393.76	9.62271	0.00254	30	0.766305	0.01526	6.38588	0.127167
WT	44	56	SMSLQSAIKLGIF	12	1393.76	9.62482	0.005093	100	1.42883	0.056553	11.9069	0.471275
WT	44	56	SMSLQSAIKLGIF	12	1393.76	9.62165	0.002571	1000	2.63917	0.059557	21.993	0.496308
WT	44	56	SMSLQSAIKLGIF	12	1393.76	9.62253	0.001646	10000	3.62431	0.01772	30.2025	0.147667
4O	44	72	SMSLQSAIKLGIFDIIARKGPGAKLSSSE	27	3003.64	9.33775	0.004017	0	0	0	0	0
4O	44	72	SMSLQSAIKLGIFDIIARKGPGAKLSSSE	27	3003.64	9.36984	0.003487	10	3.74864	0.111209	13.8839	0.411885
4O	44	72	SMSLQSAIKLGIFDIIARKGPGAKLSSSE	27	3003.64	9.37566	0.002735	30	4.34333	0.093055	16.0864	0.344648
4O	44	72	SMSLQSAIKLGIFDIIARKGPGAKLSSSE	27	3003.64	9.36954	0.001604	100	5.18587	0.061335	19.2069	0.227167
4O	44	72	SMSLQSAIKLGIFDIIARKGPGAKLSSSE	27	3003.64	9.36492	0.005719	1000	7.79911	0.061122	28.8856	0.226378
4O	44	72	SMSLQSAIKLGIFDIIARKGPGAKLSSSE	27	3003.64	9.36967	0.00516	10000	9.3229	0.196823	34.5292	0.728974
WT	44	72	SMSLQSAIKLGIFDIIARKGPGAKLSSSE	27	3003.64	9.3413	0.006187	0	0	0	0	0
WT	44	72	SMSLQSAIKLGIFDIIARKGPGAKLSSSE	27	3003.64	9.41474	0.069286	10	3.70305	0.118343	13.715	0.438307
WT	44	72	SMSLQSAIKLGIFDIIARKGPGAKLSSSE	27	3003.64	9.37248	0.004093	30	4.60562	0.084728	17.0579	0.313807
WT	44	72	SMSLQSAIKLGIFDIIARKGPGAKLSSSE	27	3003.64	9.37433	0.005293	100	5.39868	0.110491	19.9951	0.409226
WT	44	72	SMSLQSAIKLGIFDIIARKGPGAKLSSSE	27	3003.64	9.37062	0.003005	1000	7.81271	0.159166	28.936	0.589504
WT	44	72	SMSLQSAIKLGIFDIIARKGPGAKLSSSE	27	3003.64	9.37253	0.004125	10000	9.2993	0.157999	34.4418	0.585181
4O	46	56	SLQSAIKLGIF	10	1175.69	9.45829	0.004677	0	0	0	0	0
4O	46	56	SLQSAIKLGIF	10	1175.69	9.4798	0.001344	10	0.498963	0.0972	4.98963	0.972
4O	46	56	SLQSAIKLGIF	10	1175.69	9.48816	0.003561	30	0.818923	0.093758	8.18923	0.93758
4O	46	56	SLQSAIKLGIF	10	1175.69	9.47883	0.005126	100	1.41956	0.092759	14.1956	0.92759
4O	46	56	SLQSAIKLGIF	10	1175.69	9.47533	0.006019	1000	2.68974	0.08741	26.8974	0.8741
4O	46	56	SLQSAIKLGIF	10	1175.69	9.48556	0.002153	10000	3.68438	0.099487	36.8438	0.99487
WT	46	56	SLQSAIKLGIF	10	1175.69	9.46135	0.005487	0	0	0	0	0
WT	46	56	SLQSAIKLGIF	10	1175.69	9.52859	0.073479	10	0.475881	0.125904	4.75881	1.25904
WT	46	56	SLQSAIKLGIF	10	1175.69	9.49031	0.003842	30	0.801476	0.116037	8.01476	1.16037
WT	46	56	SLQSAIKLGIF	10	1175.69	9.48951	0.004315	100	1.41357	0.112536	14.1357	1.12536
WT	46	56	SLQSAIKLGIF	10	1175.69	9.48774	0.002997	1000	2.61371	0.109275	26.1371	1.09275
WT	46	56	SLQSAIKLGIF	10	1175.69	9.48548	0.003677	10000	3.60833	0.115142	36.0833	1.15142
4O	48	56	QSAIKLGIF	8	975.575	9.09286	0.003332	0	0	0	0	0
4O	48	56	QSAIKLGIF	8	975.575	9.10811	0.002012	10	0.469922	0.073418	5.87403	0.917725
4O	48	56	QSAIKLGIF	8	975.575	9.11652	0.003372	30	0.700971	0.064156	8.76214	0.80195
4O	48	56	QSAIKLGIF	8	975.575	9.10911	0.003661	100	1.10164	0.059825	13.7705	0.747812
4O	48	56	QSAIKLGIF	8	975.575	9.10745	0.006172	1000	2.07446	0.058649	25.9307	0.733112
4O	48	56	QSAIKLGIF	8	975.575	9.12284	0.001624	10000	2.95282	0.056208	36.9102	0.7026
WT	48	56	QSAIKLGIF	8	975.575	9.09294	0.004389	0	0	0	0	0
WT	48	56	QSAIKLGIF	8	975.575	9.14046	0.059481	10	0.381438	0.096029	4.76797	1.20036
WT	48	56	QSAIKLGIF	8	975.575	9.11111	0.00263	30	0.632603	0.086305	7.90754	1.07881
WT	48	56	QSAIKLGIF	8	975.575	9.11104	0.002882	100	1.02366	0.082216	12.7958	1.0277
WT	48	56	QSAIKLGIF	8	975.575	9.11476	0.003724	1000	2.01857	0.089645	25.2321	1.12056
WT	48	56	QSAIKLGIF	8	975.575	9.11813	0.002136	10000	2.87007	0.081736	35.8758	1.0217
4O	50	56	AIKLGIF	6	760.484	9.18673	0.004532	0	0	0	0	0
4O	50	56	AIKLGIF	6	760.484	9.20632	0.001213	10	0.436929	0.017371	7.28215	0.289517
4O	50	56	AIKLGIF	6	760.484	9.21483	0.003893	30	0.670716	0.014643	11.1786	0.24405
4O	50	56	AIKLGIF	6	760.484	9.20688	0.002954	100	1.07963	0.01109	17.9939	0.184833
4O	50	56	AIKLGIF	6	760.484	9.20249	0.005344	1000	2.03634	0.012418	33.939	0.206967
4O	50	56	AIKLGIF	6	760.484	9.21732	0.000517	10000	2.90875	0.018489	48.4792	0.30815
WT	50	56	AIKLGIF	6	760.484	9.18698	0.005422	0	0	0	0	0
WT	50	56	AIKLGIF	6	760.484	9.24245	0.067669	10	0.354053	0.007707	5.90088	0.12845
WT	50	56	AIKLGIF	6	760.484	9.21096	0.001241	30	0.612941	0.007264	10.2157	0.121067
WT	50	56	AIKLGIF	6	760.484	9.21068	0.00134	100	1.02326	0.019842	17.0542	0.3307
WT	50	56	AIKLGIF	6	760.484	9.21157	0.002548	1000	1.95784	0.0099	32.6307	0.165
WT	50	56	AIKLGIF	6	760.484	9.21326	0.001691	10000	2.8066	0.014501	46.7767	0.241683
4O	51	56	IKLGIF	5	689.447	9.13479	0.002261	0	0	0	0	0
4O	51	56	IKLGIF	5	689.447	9.15539	0.002093	10	0.322213	0.032239	6.44426	0.64478
4O	51	56	IKLGIF	5	689.447	9.16355	0.004113	30	0.478564	0.037451	9.57128	0.74902
4O	51	56	IKLGIF	5	689.447	9.1564	0.004497	100	0.697005	0.030693	13.9401	0.61386
4O	51	56	IKLGIF	5	689.447	9.15437	0.00663	1000	1.17925	0.020576	23.585	0.41152
4O	51	56	IKLGIF	5	689.447	9.16987	0.00215	10000	1.93923	0.024317	38.7847	0.48634
WT	51	56	IKLGIF	5	689.447	9.13494	0.004743	0	0	0	0	0
WT	51	56	IKLGIF	5	689.447	9.18874	0.058869	10	0.245854	0.056113	4.91708	1.12226
WT	51	56	IKLGIF	5	689.447	9.15758	0.002476	30	0.371248	0.052528	7.42496	1.05056
WT	51	56	IKLGIF	5	689.447	9.15777	0.002428	100	0.609391	0.052863	12.1878	1.05726
WT	51	56	IKLGIF	5	689.447	9.16062	0.00342	1000	1.08518	0.051492	21.7035	1.02984
WT	51	56	IKLGIF	5	689.447	9.16516	0.003082	10000	1.84191	0.06009	36.8382	1.2018
4O	56	72	FDIIARKGPGAKLSSSE	15	1774.96	6.89045	0.009556	0	0	0	0	0
4O	56	72	FDIIARKGPGAKLSSSE	15	1774.96	6.92865	0.014923	10	4.59054	0.091049	30.6036	0.606993
4O	56	72	FDIIARKGPGAKLSSSE	15	1774.96	6.9581	0.031507	30	5.07526	0.083937	33.835	0.55958
4O	56	72	FDIIARKGPGAKLSSSE	15	1774.96	6.88997	0.021287	100	5.1605	0.071362	34.4033	0.475747
4O	56	72	FDIIARKGPGAKLSSSE	15	1774.96	6.90171	0.021588	1000	5.70999	0.060513	38.0666	0.40342
4O	56	72	FDIIARKGPGAKLSSSE	15	1774.96	6.91245	0.011198	10000	6.15541	0.11482	41.0361	0.765467
WT	56	72	FDIIARKGPGAKLSSSE	15	1774.96	6.89808	0.015437	0	0	0	0	0
WT	56	72	FDIIARKGPGAKLSSSE	15	1774.96	6.89075	0.018279	10	4.43101	0.075308	29.5401	0.502053
WT	56	72	FDIIARKGPGAKLSSSE	15	1774.96	6.92484	0.022415	30	4.97421	0.043173	33.1614	0.28782
WT	56	72	FDIIARKGPGAKLSSSE	15	1774.96	6.91353	0.00618	100	5.03948	0.085292	33.5965	0.568613
WT	56	72	FDIIARKGPGAKLSSSE	15	1774.96	6.91752	0.022677	1000	5.74336	0.062094	38.289	0.41396
WT	56	72	FDIIARKGPGAKLSSSE	15	1774.96	6.93423	0.007562	10000	5.90644	0.150244	39.3763	1.00163
4O	57	68	DIIARKGPGAKL	10	1237.75	6.2813	0.007152	0	0	0	0	0
4O	57	68	DIIARKGPGAKL	10	1237.75	6.31102	0.012957	10	2.55446	0.150898	25.5446	1.50898
4O	57	68	DIIARKGPGAKL	10	1237.75	6.33076	0.02826	30	2.95029	0.066596	29.5029	0.66596
4O	57	68	DIIARKGPGAKL	10	1237.75	6.28529	0.01316	100	2.88325	0.138333	28.8325	1.38333
4O	57	68	DIIARKGPGAKL	10	1237.75	6.29159	0.017338	1000	3.46255	0.120674	34.6255	1.20674
4O	57	68	DIIARKGPGAKL	10	1237.75	6.31367	0.005093	10000	3.61031	0.250099	36.1031	2.50099
WT	57	68	DIIARKGPGAKL	10	1237.75	6.27434	0.009579	0	0	0	0	0
WT	57	68	DIIARKGPGAKL	10	1237.75	6.27194	0.012199	10	2.40756	0.169858	24.0756	1.69858
WT	57	68	DIIARKGPGAKL	10	1237.75	6.29389	0.017975	30	2.8672	0.065357	28.672	0.65357
WT	57	68	DIIARKGPGAKL	10	1237.75	6.29206	0.007989	100	2.80194	0.091177	28.0194	0.91177
WT	57	68	DIIARKGPGAKL	10	1237.75	6.29578	0.015419	1000	3.42415	0.097549	34.2415	0.97549
WT	57	68	DIIARKGPGAKL	10	1237.75	6.31154	0.004572	10000	3.70996	0.106151	37.0996	1.06151
4O	57	72	DIIARKGPGAKLSSSE	14	1627.89	5.91619	0.005015	0	0	0	0	0
4O	57	72	DIIARKGPGAKLSSSE	14	1627.89	5.9261	0.008265	10	4.44347	0.188663	31.7391	1.34759
4O	57	72	DIIARKGPGAKLSSSE	14	1627.89	5.93822	0.0163	30	4.92318	0.190019	35.1656	1.35728
4O	57	72	DIIARKGPGAKLSSSE	14	1627.89	5.9213	0.005039	100	4.94734	0.183748	35.3381	1.31249
4O	57	72	DIIARKGPGAKLSSSE	14	1627.89	5.9209	0.007889	1000	5.50197	0.177442	39.2998	1.26744
4O	57	72	DIIARKGPGAKLSSSE	14	1627.89	5.93833	0.002811	10000	5.82622	0.17836	41.6159	1.274
WT	57	72	DIIARKGPGAKLSSSE	14	1627.89	5.91102	0.002945	0	0	0	0	0
WT	57	72	DIIARKGPGAKLSSSE	14	1627.89	5.90212	0.00715	10	4.23252	0.234523	30.2323	1.67516
WT	57	72	DIIARKGPGAKLSSSE	14	1627.89	5.91512	0.011059	30	4.78805	0.224689	34.2004	1.60492
WT	57	72	DIIARKGPGAKLSSSE	14	1627.89	5.92129	0.008557	100	4.78859	0.227646	34.2042	1.62604
WT	57	72	DIIARKGPGAKLSSSE	14	1627.89	5.92077	0.007696	1000	5.44119	0.223624	38.8657	1.59731
WT	57	72	DIIARKGPGAKLSSSE	14	1627.89	5.93399	0.003548	10000	5.6648	0.238557	40.4629	1.70398
4O	58	72	IIARKGPGAKLSSSE	13	1512.86	5.31161	0.005085	0	0	0	0	0
4O	58	72	IIARKGPGAKLSSSE	13	1512.86	5.31341	0.015586	10	4.74006	0.019546	36.462	0.150354
4O	58	72	IIARKGPGAKLSSSE	13	1512.86	5.32672	0.012703	30	5.17694	0.034593	39.8226	0.2661
4O	58	72	IIARKGPGAKLSSSE	13	1512.86	5.3204	0.009185	100	5.22448	0.009983	40.1883	0.0767923
4O	58	72	IIARKGPGAKLSSSE	13	1512.86	5.32216	0.01689	1000	5.80608	0.035353	44.6622	0.271946
4O	58	72	IIARKGPGAKLSSSE	13	1512.86	5.33887	0.005162	10000	6.07787	0.020493	46.7528	0.157638
WT	58	72	IIARKGPGAKLSSSE	13	1512.86	5.32626	0.016532	0	0	0	0	0
WT	58	72	IIARKGPGAKLSSSE	13	1512.86	5.29887	0.010301	10	4.5194	0.048977	34.7646	0.376746
WT	58	72	IIARKGPGAKLSSSE	13	1512.86	5.31325	0.007678	30	5.06272	0.037389	38.944	0.287608
WT	58	72	IIARKGPGAKLSSSE	13	1512.86	5.32767	0.019386	100	5.21287	0.145014	40.099	1.11549
WT	58	72	IIARKGPGAKLSSSE	13	1512.86	5.3302	0.013983	1000	5.71861	0.043002	43.9893	0.330785
WT	58	72	IIARKGPGAKLSSSE	13	1512.86	5.34992	0.020435	10000	5.95911	0.12969	45.8393	0.997615
4O	61	72	RKGPGAKLSSSE	10	1215.66	4.7683	0.005023	0	0	0	0	0
4O	61	72	RKGPGAKLSSSE	10	1215.66	4.77446	0.007462	10	3.54222	0.309575	35.4222	3.09575
4O	61	72	RKGPGAKLSSSE	10	1215.66	4.78927	0.011492	30	3.88849	0.252554	38.8849	2.52554
4O	61	72	RKGPGAKLSSSE	10	1215.66	4.77935	0.007178	100	3.69068	0.301352	36.9068	3.01352
4O	61	72	RKGPGAKLSSSE	10	1215.66	4.7792	0.00718	1000	3.98145	0.302923	39.8145	3.02923
4O	61	72	RKGPGAKLSSSE	10	1215.66	4.80462	0.002233	10000	4.16848	0.331796	41.6848	3.31796
WT	61	72	RKGPGAKLSSSE	10	1215.66	4.76648	0.007604	0	0	0	0	0
WT	61	72	RKGPGAKLSSSE	10	1215.66	4.76403	0.004061	10	3.42283	0.286194	34.2283	2.86194
WT	61	72	RKGPGAKLSSSE	10	1215.66	4.77851	0.009188	30	3.83399	0.23568	38.3399	2.3568
WT	61	72	RKGPGAKLSSSE	10	1215.66	4.78838	0.008463	100	3.65861	0.296518	36.5861	2.96518
WT	61	72	RKGPGAKLSSSE	10	1215.66	4.781	0.005663	1000	3.8825	0.307627	38.825	3.07627
WT	61	72	RKGPGAKLSSSE	10	1215.66	4.793	0.001956	10000	4.04888	0.320622	40.4888	3.20622
4O	67	87	KLSSSEIATKIGTENPEAPVM	18	2201.12	8.05867	0.002582	0	0	0	0	0
4O	67	87	KLSSSEIATKIGTENPEAPVM	18	2201.12	8.07205	0.002641	10	6.36381	0.181697	35.3545	1.00943
4O	67	87	KLSSSEIATKIGTENPEAPVM	18	2201.12	8.08455	0.003142	30	7.0489	0.121729	39.1606	0.676272
4O	67	87	KLSSSEIATKIGTENPEAPVM	18	2201.12	8.07982	0.002229	100	7.46117	0.11657	41.4509	0.647611
4O	67	87	KLSSSEIATKIGTENPEAPVM	18	2201.12	8.07839	0.004225	1000	8.46902	0.221137	47.0501	1.22854
4O	67	87	KLSSSEIATKIGTENPEAPVM	18	2201.12	8.09531	0.000103	10000	9.25108	0.10865	51.3949	0.603611
WT	67	87	KLSSSEIATKIGTENPEAPVM	18	2201.12	8.05878	0.004574	0	0	0	0	0
WT	67	87	KLSSSEIATKIGTENPEAPVM	18	2201.12	8.07567	0.013447	10	6.17553	0.152985	34.3085	0.849917
WT	67	87	KLSSSEIATKIGTENPEAPVM	18	2201.12	8.07595	0.001912	30	7.14227	0.03974	39.6793	0.220778
WT	67	87	KLSSSEIATKIGTENPEAPVM	18	2201.12	8.08166	0.000264	100	7.52956	0.420409	41.8309	2.33561
WT	67	87	KLSSSEIATKIGTENPEAPVM	18	2201.12	8.08222	0.001389	1000	8.61439	0.145599	47.8577	0.808883
WT	67	87	KLSSSEIATKIGTENPEAPVM	18	2201.12	8.09251	0.00333	10000	9.4063	0.134159	52.2572	0.745328
4O	71	78	SEIATKIG	7	817.454	10.1041	0.00367	0	0	0	0	0
4O	71	78	SEIATKIG	7	817.454	10.11	0.002917	10	0.054171	0.035359	0.773871	0.505129
4O	71	78	SEIATKIG	7	817.454	10.1079	0.007958	30	0.071647	0.046163	1.02353	0.659471
4O	71	78	SEIATKIG	7	817.454	10.1088	0.002228	100	0.081799	0.035217	1.16856	0.5031
4O	71	78	SEIATKIG	7	817.454	10.0968	0.000985	1000	0.355928	0.036003	5.08469	0.514329
4O	71	78	SEIATKIG	7	817.454	10.1055	8.98789e-05	10000	0.471256	0.037665	6.73223	0.538071
WT	71	78	SEIATKIG	7	817.454	10.1031	0.007609	0	0	0	0	0
WT	71	78	SEIATKIG	7	817.454	10.1809	0.106323	10	0.004837	0.104993	0.0691	1.4999
WT	71	78	SEIATKIG	7	817.454	10.1152	0.007512	30	0.061564	0.062572	0.879486	0.893886
WT	71	78	SEIATKIG	7	817.454	10.1117	0.004324	100	0.04193	0.081042	0.599	1.15774
WT	71	78	SEIATKIG	7	817.454	10.1107	0.002933	1000	0.393492	0.089506	5.62131	1.27866
WT	71	78	SEIATKIG	7	817.454	10.1059	0.004631	10000	0.34742	0.146513	4.96314	2.09304
4O	73	88	IATKIGTENPEAPVMV	13	1668.88	7.68994	0.003343	0	0	0	0	0
4O	73	88	IATKIGTENPEAPVMV	13	1668.88	7.70861	0.001827	10	4.59313	0.025169	35.3317	0.193608
4O	73	88	IATKIGTENPEAPVMV	13	1668.88	7.72229	0.004568	30	5.3503	0.043557	41.1562	0.335054
4O	73	88	IATKIGTENPEAPVMV	13	1668.88	7.71535	0.002837	100	5.86939	0.05361	45.1492	0.412385
4O	73	88	IATKIGTENPEAPVMV	13	1668.88	7.71744	0.003381	1000	7.28378	0.067434	56.029	0.518723
4O	73	88	IATKIGTENPEAPVMV	13	1668.88	7.73298	0.001117	10000	7.61801	0.010376	58.6001	0.0798154
WT	73	88	IATKIGTENPEAPVMV	13	1668.88	7.69042	0.004908	0	0	0	0	0
WT	73	88	IATKIGTENPEAPVMV	13	1668.88	7.70031	0.002699	10	4.26993	0.050439	32.8456	0.387992
WT	73	88	IATKIGTENPEAPVMV	13	1668.88	7.71046	0.002585	30	5.06439	0.051079	38.9568	0.392915
WT	73	88	IATKIGTENPEAPVMV	13	1668.88	7.71925	0.002139	100	5.54954	0.060108	42.6887	0.462369
WT	73	88	IATKIGTENPEAPVMV	13	1668.88	7.72326	0.001976	1000	6.48878	0.064847	49.9137	0.498823
WT	73	88	IATKIGTENPEAPVMV	13	1668.88	7.72848	0.000755	10000	7.53974	0.088802	57.998	0.683092
4O	73	94	IATKIGTENPEAPVMVDRILRL	19	2435.36	8.82947	0.002656	0	0	0	0	0
4O	73	94	IATKIGTENPEAPVMVDRILRL	19	2435.36	8.84831	0.0036	10	3.85317	0.071862	20.2798	0.378221
4O	73	94	IATKIGTENPEAPVMVDRILRL	19	2435.36	8.85678	0.004027	30	4.48303	0.089036	23.5949	0.468611
4O	73	94	IATKIGTENPEAPVMVDRILRL	19	2435.36	8.84391	0.004358	100	5.18325	0.081568	27.2802	0.429305
4O	73	94	IATKIGTENPEAPVMVDRILRL	19	2435.36	8.8382	0.005473	1000	7.02452	0.099046	36.9711	0.521295
4O	73	94	IATKIGTENPEAPVMVDRILRL	19	2435.36	8.85511	0.000285	10000	7.93078	0.034591	41.7409	0.182058
WT	73	94	IATKIGTENPEAPVMVDRILRL	19	2435.36	8.83178	0.005595	0	0	0	0	0
WT	73	94	IATKIGTENPEAPVMVDRILRL	19	2435.36	8.8793	0.052856	10	3.65817	0.058995	19.2535	0.3105
WT	73	94	IATKIGTENPEAPVMVDRILRL	19	2435.36	8.85277	0.000553	30	4.3275	0.064781	22.7763	0.340953
WT	73	94	IATKIGTENPEAPVMVDRILRL	19	2435.36	8.84887	0.00471	100	4.79431	0.03794	25.2332	0.199684
WT	73	94	IATKIGTENPEAPVMVDRILRL	19	2435.36	8.84712	0.004011	1000	5.99623	0.09241	31.5591	0.486368
WT	73	94	IATKIGTENPEAPVMVDRILRL	19	2435.36	8.84475	0.002368	10000	7.62764	0.124817	40.1455	0.656932
4O	73	101	IATKIGTENPEAPVMVDRILRLLTSHSVL	26	3172.76	9.99911	0.002359	0	0	0	0	0
4O	73	101	IATKIGTENPEAPVMVDRILRLLTSHSVL	26	3172.76	10.0232	0.001407	10	3.30986	0.118248	12.7302	0.4548
4O	73	101	IATKIGTENPEAPVMVDRILRLLTSHSVL	26	3172.76	10.0229	0.003163	30	3.8145	0.156966	14.6712	0.603715
4O	73	101	IATKIGTENPEAPVMVDRILRLLTSHSVL	26	3172.76	10.0142	0.005064	100	4.57216	0.104438	17.5852	0.401685
4O	73	101	IATKIGTENPEAPVMVDRILRLLTSHSVL	26	3172.76	10.0089	0.006051	1000	6.87805	0.175147	26.454	0.673642
4O	73	101	IATKIGTENPEAPVMVDRILRLLTSHSVL	26	3172.76	10.0185	0.003557	10000	7.96493	0.163764	30.6343	0.629862
WT	73	101	IATKIGTENPEAPVMVDRILRLLTSHSVL	26	3172.76	10.0018	0.008091	0	0	0	0	0
WT	73	101	IATKIGTENPEAPVMVDRILRLLTSHSVL	26	3172.76	10.0899	0.088563	10	3.09078	0.074908	11.8876	0.288108
WT	73	101	IATKIGTENPEAPVMVDRILRLLTSHSVL	26	3172.76	10.0305	0.001906	30	3.65262	0.076185	14.0485	0.293019
WT	73	101	IATKIGTENPEAPVMVDRILRLLTSHSVL	26	3172.76	10.0256	0.002852	100	4.17858	0.072893	16.0715	0.280358
WT	73	101	IATKIGTENPEAPVMVDRILRLLTSHSVL	26	3172.76	10.0224	0.003598	1000	5.86921	0.101547	22.5739	0.390565
WT	73	101	IATKIGTENPEAPVMVDRILRLLTSHSVL	26	3172.76	10.0222	0.004192	10000	7.69398	0.064234	29.5922	0.247054
4O	75	87	TKIGTENPEAPVM	10	1385.69	7.17543	0.006101	0	0	0	0	0
4O	75	87	TKIGTENPEAPVM	10	1385.69	7.20105	0.002774	10	4.28844	0.04384	42.8844	0.4384
4O	75	87	TKIGTENPEAPVM	10	1385.69	7.21655	0.004476	30	4.65187	0.099759	46.5187	0.99759
4O	75	87	TKIGTENPEAPVM	10	1385.69	7.19918	0.007438	100	4.80427	0.046545	48.0427	0.46545
4O	75	87	TKIGTENPEAPVM	10	1385.69	7.20087	0.007212	1000	5.43975	0.067411	54.3975	0.67411
4O	75	87	TKIGTENPEAPVM	10	1385.69	7.2165	0.004459	10000	5.6981	0.016502	56.981	0.16502
WT	75	87	TKIGTENPEAPVM	10	1385.69	7.18191	0.003309	0	0	0	0	0
WT	75	87	TKIGTENPEAPVM	10	1385.69	7.20401	0.009019	10	4.32599	0.02139	43.2599	0.2139
WT	75	87	TKIGTENPEAPVM	10	1385.69	7.21893	0.005008	30	4.66971	0.116157	46.6971	1.16157
WT	75	87	TKIGTENPEAPVM	10	1385.69	7.2184	0.005123	100	4.68239	0.069277	46.8239	0.69277
WT	75	87	TKIGTENPEAPVM	10	1385.69	7.21785	0.009215	1000	5.01104	0.101302	50.1104	1.01302
WT	75	87	TKIGTENPEAPVM	10	1385.69	7.23099	0.002257	10000	5.76294	0.085788	57.6294	0.85788
4O	88	94	VDRILRL	6	883.56	7.66767	0.004187	0	0	0	0	0
4O	88	94	VDRILRL	6	883.56	7.69533	0.003534	10	0.112	0.282844	1.86667	4.71407
4O	88	94	VDRILRL	6	883.56	7.70891	0.005562	30	0.169122	0.297804	2.8187	4.9634
4O	88	94	VDRILRL	6	883.56	7.69979	0.002646	100	0.184155	0.295613	3.06925	4.92688
4O	88	94	VDRILRL	6	883.56	7.70263	0.005018	1000	0.248854	0.284495	4.14757	4.74158
4O	88	94	VDRILRL	6	883.56	7.72197	0.000449	10000	0.392357	0.260274	6.53928	4.3379
WT	88	94	VDRILRL	6	883.56	7.66672	0.004414	0	0	0	0	0
WT	88	94	VDRILRL	6	883.56	7.67944	0.001658	10	0.06492	0.352056	1.082	5.8676
WT	88	94	VDRILRL	6	883.56	7.69314	0.002569	30	0.10603	0.346241	1.76717	5.77068
WT	88	94	VDRILRL	6	883.56	7.69977	0.001693	100	0.08064	0.346385	1.344	5.77308
WT	88	94	VDRILRL	6	883.56	7.70444	0.002706	1000	0.120327	0.348304	2.00545	5.80507
WT	88	94	VDRILRL	6	883.56	7.71501	0.000864	10000	0.295733	0.328815	4.92888	5.48025
4O	88	101	VDRILRLLTSHSVL	13	1620.97	8.77947	0.002299	0	0	0	0	0
4O	88	101	VDRILRLLTSHSVL	13	1620.97	8.80449	0.006247	10	0.244231	0.194564	1.8787	1.49665
4O	88	101	VDRILRLLTSHSVL	13	1620.97	8.81174	0.003679	30	0.23959	0.174014	1.843	1.33857
4O	88	101	VDRILRLLTSHSVL	13	1620.97	8.80968	0.002521	100	0.369778	0.194071	2.84445	1.49285
4O	88	101	VDRILRLLTSHSVL	13	1620.97	8.80939	0.005706	1000	0.879956	0.180812	6.76889	1.39086
4O	88	101	VDRILRLLTSHSVL	13	1620.97	8.83969	0.00143	10000	1.10906	0.216884	8.53125	1.66834
WT	88	101	VDRILRLLTSHSVL	13	1620.97	8.75868	0.005453	0	0	0	0	0
WT	88	101	VDRILRLLTSHSVL	13	1620.97	8.80604	0.045757	10	0.210601	0.191048	1.62001	1.4696
WT	88	101	VDRILRLLTSHSVL	13	1620.97	8.78657	0.00347	30	0.217012	0.178784	1.66932	1.37526
WT	88	101	VDRILRLLTSHSVL	13	1620.97	8.78758	0.00381	100	0.316547	0.176225	2.43498	1.35558
WT	88	101	VDRILRLLTSHSVL	13	1620.97	8.79206	0.00304	1000	0.794787	0.154072	6.11375	1.18517
WT	88	101	VDRILRLLTSHSVL	13	1620.97	8.80396	0.002905	10000	1.14733	0.162005	8.82562	1.24619
4O	89	101	DRILRLLTSHSVL	12	1521.9	8.65881	0.00706	0	0	0	0	0
4O	89	101	DRILRLLTSHSVL	12	1521.9	8.6956	0.011514	10	0.197343	0.095631	1.64452	0.796925
4O	89	101	DRILRLLTSHSVL	12	1521.9	8.69991	0.007277	30	0.279535	0.082253	2.32946	0.685442
4O	89	101	DRILRLLTSHSVL	12	1521.9	8.70295	0.006065	100	0.370122	0.072525	3.08435	0.604375
4O	89	101	DRILRLLTSHSVL	12	1521.9	8.70537	0.006578	1000	0.957964	0.073646	7.98303	0.613717
4O	89	101	DRILRLLTSHSVL	12	1521.9	8.73067	0.005206	10000	1.1705	0.090027	9.75416	0.750225
WT	89	101	DRILRLLTSHSVL	12	1521.9	8.62009	0.00737	0	0	0	0	0
WT	89	101	DRILRLLTSHSVL	12	1521.9	8.66589	0.045105	10	0.144787	0.110855	1.20656	0.923792
WT	89	101	DRILRLLTSHSVL	12	1521.9	8.64773	0.01043	30	0.228009	0.103954	1.90007	0.866283
WT	89	101	DRILRLLTSHSVL	12	1521.9	8.65348	0.012675	100	0.340364	0.091648	2.83637	0.763733
WT	89	101	DRILRLLTSHSVL	12	1521.9	8.66236	0.007514	1000	0.942969	0.089627	7.85807	0.746892
WT	89	101	DRILRLLTSHSVL	12	1521.9	8.6872	0.00793	10000	1.17918	0.086747	9.82648	0.722892
4O	90	101	RILRLLTSHSVL	11	1406.87	7.95402	0.003777	0	0	0	0	0
4O	90	101	RILRLLTSHSVL	11	1406.87	8.00127	0.021218	10	0.155144	0.03181	1.4104	0.289182
4O	90	101	RILRLLTSHSVL	11	1406.87	8.01118	0.011531	30	0.205029	0.033133	1.8639	0.301209
4O	90	101	RILRLLTSHSVL	11	1406.87	8.0252	0.012573	100	0.355456	0.031909	3.23142	0.290082
4O	90	101	RILRLLTSHSVL	11	1406.87	8.02686	0.009203	1000	0.849475	0.061872	7.7225	0.562473
4O	90	101	RILRLLTSHSVL	11	1406.87	8.06686	0.00228	10000	0.986821	0.050353	8.9711	0.457755
WT	90	101	RILRLLTSHSVL	11	1406.87	7.9517	0.012649	0	0	0	0	0
WT	90	101	RILRLLTSHSVL	11	1406.87	7.98768	0.031295	10	0.130735	0.033391	1.1885	0.303555
WT	90	101	RILRLLTSHSVL	11	1406.87	8.0002	0.015722	30	0.176873	0.031528	1.60794	0.286618
WT	90	101	RILRLLTSHSVL	11	1406.87	8.02182	0.022566	100	0.296513	0.039805	2.69557	0.361864
WT	90	101	RILRLLTSHSVL	11	1406.87	8.02862	0.016465	1000	0.868968	0.037503	7.89971	0.340936
WT	90	101	RILRLLTSHSVL	11	1406.87	8.07667	0.013448	10000	0.989424	0.046858	8.99476	0.425982
4O	92	101	LRLLTSHSVL	9	1137.69	7.84535	0.004019	0	0	0	0	0
4O	92	101	LRLLTSHSVL	9	1137.69	7.87318	0.002983	10	0.148476	0.031872	1.64973	0.354133
4O	92	101	LRLLTSHSVL	9	1137.69	7.88673	0.005949	30	0.194076	0.03266	2.1564	0.362889
4O	92	101	LRLLTSHSVL	9	1137.69	7.879	0.004052	100	0.327567	0.033492	3.63963	0.372133
4O	92	101	LRLLTSHSVL	9	1137.69	7.87795	0.004177	1000	0.930745	0.031991	10.3416	0.355456
4O	92	101	LRLLTSHSVL	9	1137.69	7.89858	0.001136	10000	1.04676	0.032044	11.6307	0.356044
WT	92	101	LRLLTSHSVL	9	1137.69	7.84403	0.006446	0	0	0	0	0
WT	92	101	LRLLTSHSVL	9	1137.69	7.86124	0.005257	10	0.142063	0.026029	1.57848	0.289211
WT	92	101	LRLLTSHSVL	9	1137.69	7.8686	0.002873	30	0.191797	0.024387	2.13108	0.270967
WT	92	101	LRLLTSHSVL	9	1137.69	7.87416	0.003728	100	0.329167	0.029912	3.65741	0.332356
WT	92	101	LRLLTSHSVL	9	1137.69	7.88296	0.002865	1000	0.955665	0.027206	10.6185	0.302289
WT	92	101	LRLLTSHSVL	9	1137.69	7.8924	0.002225	10000	1.07839	0.027242	11.9821	0.302689
4O	95	101	LTSHSVL	6	755.417	7.08411	0.006278	0	0	0	0	0
4O	95	101	LTSHSVL	6	755.417	7.11096	0.009485	10	0.171832	0.076482	2.86387	1.2747
4O	95	101	LTSHSVL	6	755.417	7.12721	0.017941	30	0.214508	0.093201	3.57513	1.55335
4O	95	101	LTSHSVL	6	755.417	7.08358	0.019794	100	0.314169	0.080435	5.23615	1.34058
4O	95	101	LTSHSVL	6	755.417	7.09335	0.020651	1000	0.783335	0.082545	13.0556	1.37575
4O	95	101	LTSHSVL	6	755.417	7.11143	0.010291	10000	0.907239	0.088059	15.1206	1.46765
WT	95	101	LTSHSVL	6	755.417	7.07474	0.007259	0	0	0	0	0
WT	95	101	LTSHSVL	6	755.417	7.06792	0.012117	10	0.155398	0.082657	2.58997	1.37762
WT	95	101	LTSHSVL	6	755.417	7.09393	0.013883	30	0.197927	0.092158	3.29878	1.53597
WT	95	101	LTSHSVL	6	755.417	7.09436	0.006148	100	0.299109	0.078341	4.98515	1.30568
WT	95	101	LTSHSVL	6	755.417	7.09628	0.018487	1000	0.793541	0.075099	13.2257	1.25165
WT	95	101	LTSHSVL	6	755.417	7.11558	0.004783	10000	0.914189	0.074431	15.2365	1.24052
4O	95	103	LTSHSVLNC	8	972.469	7.25747	0.002437	0	0	0	0	0
4O	95	103	LTSHSVLNC	8	972.469	7.2746	0.002522	10	0.816978	0.097763	10.2122	1.22204
4O	95	103	LTSHSVLNC	8	972.469	7.28905	0.006234	30	0.89359	0.108289	11.1699	1.35361
4O	95	103	LTSHSVLNC	8	972.469	7.28179	0.003441	100	1.01995	0.099138	12.7493	1.23923
4O	95	103	LTSHSVLNC	8	972.469	7.28141	0.004624	1000	1.86157	0.097336	23.2696	1.2167
4O	95	103	LTSHSVLNC	8	972.469	7.29629	0.001936	10000	2.33883	0.101726	29.2354	1.27157
WT	95	103	LTSHSVLNC	8	972.469	7.25469	0.003656	0	0	0	0	0
WT	95	103	LTSHSVLNC	8	972.469	7.26087	0.002316	10	0.76843	0.139518	9.60537	1.74398
WT	95	103	LTSHSVLNC	8	972.469	7.2749	0.003008	30	0.847273	0.135241	10.5909	1.69051
WT	95	103	LTSHSVLNC	8	972.469	7.28362	0.002548	100	0.957122	0.135507	11.964	1.69384
WT	95	103	LTSHSVLNC	8	972.469	7.28687	0.005739	1000	1.85457	0.129477	23.1822	1.61846
WT	95	103	LTSHSVLNC	8	972.469	7.294	0.002948	10000	2.24875	0.14025	28.1093	1.75313
4O	95	105	LTSHSVLNCSA	10	1130.54	7.14607	0.004375	0	0	0	0	0
4O	95	105	LTSHSVLNCSA	10	1130.54	7.16984	0.005799	10	2.09743	0.045071	20.9743	0.45071
4O	95	105	LTSHSVLNCSA	10	1130.54	7.18641	0.009176	30	2.23877	0.045424	22.3877	0.45424
4O	95	105	LTSHSVLNCSA	10	1130.54	7.1677	0.011552	100	2.33379	0.034385	23.3379	0.34385
4O	95	105	LTSHSVLNCSA	10	1130.54	7.17163	0.008208	1000	3.21744	0.036978	32.1744	0.36978
4O	95	105	LTSHSVLNCSA	10	1130.54	7.1867	0.005203	10000	3.70566	0.038521	37.0566	0.38521
WT	95	105	LTSHSVLNCSA	10	1130.54	7.14374	0.004874	0	0	0	0	0
WT	95	105	LTSHSVLNCSA	10	1130.54	7.14977	0.004627	10	2.09888	0.058202	20.9888	0.58202
WT	95	105	LTSHSVLNCSA	10	1130.54	7.16618	0.005047	30	2.22327	0.055622	22.2327	0.55622
WT	95	105	LTSHSVLNCSA	10	1130.54	7.17656	0.002486	100	2.25904	0.052036	22.5904	0.52036
WT	95	105	LTSHSVLNCSA	10	1130.54	7.17762	0.009458	1000	3.16027	0.049008	31.6027	0.49008
WT	95	105	LTSHSVLNCSA	10	1130.54	7.18977	0.00239	10000	3.56876	0.09581	35.6876	0.9581
4O	102	114	NCSAVAANGGSDF	12	1211.49	7.47346	0.002604	0	0	0	0	0
4O	102	114	NCSAVAANGGSDF	12	1211.49	7.49539	0.002987	10	6.49377	0.082519	54.1148	0.687658
4O	102	114	NCSAVAANGGSDF	12	1211.49	7.51022	0.004376	30	6.48095	0.078819	54.0079	0.656825
4O	102	114	NCSAVAANGGSDF	12	1211.49	7.50715	0.003144	100	5.98523	0.075344	49.877	0.627867
4O	102	114	NCSAVAANGGSDF	12	1211.49	7.50801	0.002285	1000	5.87793	0.086714	48.9827	0.722617
4O	102	114	NCSAVAANGGSDF	12	1211.49	7.5216	0.001154	10000	5.80121	0.085601	48.3434	0.713342
WT	102	114	NCSAVAANGGSDF	12	1211.49	7.47384	0.004855	0	0	0	0	0
WT	102	114	NCSAVAANGGSDF	12	1211.49	7.48607	0.00402	10	6.3556	0.130529	52.9633	1.08774
WT	102	114	NCSAVAANGGSDF	12	1211.49	7.5003	0.003791	30	6.42068	0.06753	53.5056	0.56275
WT	102	114	NCSAVAANGGSDF	12	1211.49	7.50893	0.003095	100	5.93808	0.08442	49.484	0.7035
WT	102	114	NCSAVAANGGSDF	12	1211.49	7.51574	0.00298	1000	5.88564	0.067513	49.047	0.562608
WT	102	114	NCSAVAANGGSDF	12	1211.49	7.5225	0.001848	10000	5.78303	0.089934	48.1919	0.74945
4O	104	114	SAVAANGGSDF	10	994.435	7.26852	0.003629	0	0	0	0	0
4O	104	114	SAVAANGGSDF	10	994.435	7.28369	0.00338	10	5.35492	0.182665	53.5492	1.82665
4O	104	114	SAVAANGGSDF	10	994.435	7.30087	0.004498	30	5.34089	0.17055	53.4089	1.7055
4O	104	114	SAVAANGGSDF	10	994.435	7.29837	0.004996	100	5.00353	0.198886	50.0353	1.98886
4O	104	114	SAVAANGGSDF	10	994.435	7.29812	0.006069	1000	4.87893	0.126571	48.7893	1.26571
4O	104	114	SAVAANGGSDF	10	994.435	7.32121	0.003861	10000	4.819	0.13814	48.19	1.3814
WT	104	114	SAVAANGGSDF	10	994.435	7.2627	0.004921	0	0	0	0	0
WT	104	114	SAVAANGGSDF	10	994.435	7.27285	0.003177	10	5.38961	0.224707	53.8961	2.24707
WT	104	114	SAVAANGGSDF	10	994.435	7.28691	0.003489	30	5.45868	0.179172	54.5868	1.79172
WT	104	114	SAVAANGGSDF	10	994.435	7.2945	0.003814	100	5.00213	0.174834	50.0213	1.74834
WT	104	114	SAVAANGGSDF	10	994.435	7.30453	0.005635	1000	4.93942	0.147371	49.3942	1.47371
WT	104	114	SAVAANGGSDF	10	994.435	7.31141	0.003887	10000	4.93007	0.162639	49.3007	1.62639
4O	106	114	VAANGGSDF	8	836.366	7.17562	0.003997	0	0	0	0	0
4O	106	114	VAANGGSDF	8	836.366	7.19942	0.004535	10	3.71729	0.115239	46.4661	1.44049
4O	106	114	VAANGGSDF	8	836.366	7.21611	0.007015	30	3.69225	0.094026	46.1531	1.17532
4O	106	114	VAANGGSDF	8	836.366	7.20636	0.006093	100	3.42001	0.079333	42.7502	0.991663
4O	106	114	VAANGGSDF	8	836.366	7.20972	0.006366	1000	3.3104	0.101946	41.3801	1.27432
4O	106	114	VAANGGSDF	8	836.366	7.22458	0.00204	10000	3.25859	0.066023	40.7324	0.825287
WT	106	114	VAANGGSDF	8	836.366	7.17086	0.003525	0	0	0	0	0
WT	106	114	VAANGGSDF	8	836.366	7.18241	0.002379	10	3.73806	0.116867	46.7257	1.46084
WT	106	114	VAANGGSDF	8	836.366	7.19998	0.003814	30	3.71434	0.101207	46.4292	1.26509
WT	106	114	VAANGGSDF	8	836.366	7.20805	0.00167	100	3.39161	0.102151	42.3952	1.27689
WT	106	114	VAANGGSDF	8	836.366	7.21378	0.004883	1000	3.36794	0.080213	42.0992	1.00266
WT	106	114	VAANGGSDF	8	836.366	7.22362	0.00158	10000	3.20432	0.11343	40.054	1.41787
4O	106	126	VAANGGSDFQRVYSLGPVSKY	19	2214.11	8.03169	0.001025	0	0	0	0	0
4O	106	126	VAANGGSDFQRVYSLGPVSKY	19	2214.11	8.05127	0.001767	10	6.7396	0.050331	35.4716	0.2649
4O	106	126	VAANGGSDFQRVYSLGPVSKY	19	2214.11	8.06545	0.002748	30	7.05926	0.054878	37.154	0.288832
4O	106	126	VAANGGSDFQRVYSLGPVSKY	19	2214.11	8.05921	0.003361	100	6.84756	0.051645	36.0398	0.271816
4O	106	126	VAANGGSDFQRVYSLGPVSKY	19	2214.11	8.05805	0.002755	1000	7.3966	0.100319	38.9295	0.527995
4O	106	126	VAANGGSDFQRVYSLGPVSKY	19	2214.11	8.07134	0.001782	10000	7.7859	0.030955	40.9784	0.162921
WT	106	126	VAANGGSDFQRVYSLGPVSKY	19	2214.11	8.0321	0.005216	0	0	0	0	0
WT	106	126	VAANGGSDFQRVYSLGPVSKY	19	2214.11	8.05015	0.0131	10	6.72593	0.068553	35.3997	0.360805
WT	106	126	VAANGGSDFQRVYSLGPVSKY	19	2214.11	8.05398	0.00055	30	7.05661	0.104037	37.1401	0.547563
WT	106	126	VAANGGSDFQRVYSLGPVSKY	19	2214.11	8.05896	0.002365	100	6.9638	0.200072	36.6516	1.05301
WT	106	126	VAANGGSDFQRVYSLGPVSKY	19	2214.11	8.06269	0.001797	1000	7.51336	0.050071	39.544	0.263532
WT	106	126	VAANGGSDFQRVYSLGPVSKY	19	2214.11	8.06772	0.000653	10000	7.88597	0.069947	41.5051	0.368142
4O	114	126	FQRVYSLGPVSKY	11	1542.82	7.61497	0.003204	0	0	0	0	0
4O	114	126	FQRVYSLGPVSKY	11	1542.82	7.63335	0.003517	10	3.12202	0.065165	28.382	0.592409
4O	114	126	FQRVYSLGPVSKY	11	1542.82	7.64638	0.004722	30	3.49777	0.047109	31.798	0.428264
4O	114	126	FQRVYSLGPVSKY	11	1542.82	7.63577	0.003326	100	3.51303	0.054052	31.9367	0.491382
4O	114	126	FQRVYSLGPVSKY	11	1542.82	7.6386	0.005354	1000	4.04428	0.067564	36.7662	0.614218
4O	114	126	FQRVYSLGPVSKY	11	1542.82	7.65586	0.002484	10000	4.48309	0.048098	40.7554	0.437255
WT	114	126	FQRVYSLGPVSKY	11	1542.82	7.61852	0.00545	0	0	0	0	0
WT	114	126	FQRVYSLGPVSKY	11	1542.82	7.62441	0.003212	10	3.00296	0.043993	27.2996	0.399936
WT	114	126	FQRVYSLGPVSKY	11	1542.82	7.63555	0.004484	30	3.38988	0.043678	30.8171	0.397073
WT	114	126	FQRVYSLGPVSKY	11	1542.82	7.64359	0.004542	100	3.40437	0.056998	30.9489	0.518164
WT	114	126	FQRVYSLGPVSKY	11	1542.82	7.64664	0.002661	1000	3.97023	0.041614	36.093	0.378309
WT	114	126	FQRVYSLGPVSKY	11	1542.82	7.65279	0.002026	10000	4.42332	0.06304	40.212	0.573091
4O	115	126	QRVYSLGPVSKY	10	1395.75	7.3095	0.006071	0	0	0	0	0
4O	115	126	QRVYSLGPVSKY	10	1395.75	7.33091	0.004775	10	2.54059	0.116033	25.4059	1.16033
4O	115	126	QRVYSLGPVSKY	10	1395.75	7.35268	0.011142	30	2.91716	0.120477	29.1716	1.20477
4O	115	126	QRVYSLGPVSKY	10	1395.75	7.33906	0.006727	100	2.94485	0.108677	29.4485	1.08677
4O	115	126	QRVYSLGPVSKY	10	1395.75	7.34132	0.008318	1000	3.4432	0.122202	34.432	1.22202
4O	115	126	QRVYSLGPVSKY	10	1395.75	7.36464	0.001281	10000	3.91548	0.127043	39.1548	1.27043
WT	115	126	QRVYSLGPVSKY	10	1395.75	7.30883	0.008216	0	0	0	0	0
WT	115	126	QRVYSLGPVSKY	10	1395.75	7.30938	0.008468	10	2.4938	0.17603	24.938	1.7603
WT	115	126	QRVYSLGPVSKY	10	1395.75	7.32805	0.005498	30	2.81725	0.179235	28.1725	1.79235
WT	115	126	QRVYSLGPVSKY	10	1395.75	7.3445	0.007945	100	2.84565	0.174226	28.4565	1.74226
WT	115	126	QRVYSLGPVSKY	10	1395.75	7.35135	0.008939	1000	3.36397	0.176491	33.6397	1.76491
WT	115	126	QRVYSLGPVSKY	10	1395.75	7.36462	0.005223	10000	3.79176	0.18719	37.9176	1.8719
4O	115	142	QRVYSLGPVSKYFVNDEEGGSLGPLLTL	25	3037.58	9.67315	0.003139	0	0	0	0	0
4O	115	142	QRVYSLGPVSKYFVNDEEGGSLGPLLTL	25	3037.58	9.68581	0.001926	10	5.26496	0.057262	21.0598	0.229048
4O	115	142	QRVYSLGPVSKYFVNDEEGGSLGPLLTL	25	3037.58	9.68812	0.004536	30	5.92861	0.043958	23.7144	0.175832
4O	115	142	QRVYSLGPVSKYFVNDEEGGSLGPLLTL	25	3037.58	9.68037	0.005822	100	6.28184	0.043416	25.1274	0.173664
4O	115	142	QRVYSLGPVSKYFVNDEEGGSLGPLLTL	25	3037.58	9.68004	0.005151	1000	8.29701	0.103072	33.188	0.412288
4O	115	142	QRVYSLGPVSKYFVNDEEGGSLGPLLTL	25	3037.58	9.68267	0.000188	10000	10.1085	0.03125	40.4342	0.125
WT	115	142	QRVYSLGPVSKYFVNDEEGGSLGPLLTL	25	3037.58	9.67714	0.00522	0	0	0	0	0
WT	115	142	QRVYSLGPVSKYFVNDEEGGSLGPLLTL	25	3037.58	9.73163	0.077273	10	5.10945	0.075133	20.4378	0.300532
WT	115	142	QRVYSLGPVSKYFVNDEEGGSLGPLLTL	25	3037.58	9.6897	0.002414	30	5.70423	0.055814	22.8169	0.223256
WT	115	142	QRVYSLGPVSKYFVNDEEGGSLGPLLTL	25	3037.58	9.69022	0.001458	100	5.95934	0.050261	23.8373	0.201044
WT	115	142	QRVYSLGPVSKYFVNDEEGGSLGPLLTL	25	3037.58	9.6902	0.001849	1000	7.28333	0.10519	29.1333	0.42076
WT	115	142	QRVYSLGPVSKYFVNDEEGGSLGPLLTL	25	3037.58	9.68638	0.002144	10000	9.70423	0.137185	38.8169	0.54874
4O	118	126	YSLGPVSKY	7	1012.52	7.59574	0.002785	0	0	0	0	0
4O	118	126	YSLGPVSKY	7	1012.52	7.60658	0.004738	10	2.65092	0.059029	37.8704	0.843271
4O	118	126	YSLGPVSKY	7	1012.52	7.61735	0.005865	30	2.96016	0.051151	42.288	0.730729
4O	118	126	YSLGPVSKY	7	1012.52	7.61618	0.00222	100	2.99486	0.047345	42.7837	0.676357
4O	118	126	YSLGPVSKY	7	1012.52	7.61811	0.003769	1000	3.51405	0.06108	50.2008	0.872571
4O	118	126	YSLGPVSKY	7	1012.52	7.63378	0.000925	10000	3.93609	0.048746	56.2298	0.696371
WT	118	126	YSLGPVSKY	7	1012.52	7.59724	0.003516	0	0	0	0	0
WT	118	126	YSLGPVSKY	7	1012.52	7.59849	0.001679	10	2.61411	0.073683	37.3445	1.05261
WT	118	126	YSLGPVSKY	7	1012.52	7.61056	0.002771	30	2.93667	0.089052	41.9524	1.27217
WT	118	126	YSLGPVSKY	7	1012.52	7.6177	0.002175	100	2.94267	0.074116	42.0381	1.0588
WT	118	126	YSLGPVSKY	7	1012.52	7.62329	0.001972	1000	3.47475	0.074185	49.6393	1.05979
WT	118	126	YSLGPVSKY	7	1012.52	7.62889	0.001473	10000	3.87526	0.103272	55.3608	1.47531
4O	127	140	FVNDEEGGSLGPLL	12	1445.7	9.49978	0.001879	0	0	0	0	0
4O	127	140	FVNDEEGGSLGPLL	12	1445.7	9.51921	0.001188	10	2.20774	0.071355	18.3978	0.594625
4O	127	140	FVNDEEGGSLGPLL	12	1445.7	9.52609	0.002725	30	2.51209	0.019005	20.9341	0.158375
4O	127	140	FVNDEEGGSLGPLL	12	1445.7	9.52239	0.002797	100	2.55462	0.041523	21.2885	0.346025
4O	127	140	FVNDEEGGSLGPLL	12	1445.7	9.51831	0.004885	1000	3.20422	0.041149	26.7018	0.342908
4O	127	140	FVNDEEGGSLGPLL	12	1445.7	9.52718	8.55966e-05	10000	3.37776	0.024198	28.148	0.20165
WT	127	140	FVNDEEGGSLGPLL	12	1445.7	9.50321	0.005889	0	0	0	0	0
WT	127	140	FVNDEEGGSLGPLL	12	1445.7	9.57103	0.077363	10	1.91017	0.031417	15.9181	0.261808
WT	127	140	FVNDEEGGSLGPLL	12	1445.7	9.53093	0.002207	30	2.31389	0.036116	19.2824	0.300967
WT	127	140	FVNDEEGGSLGPLL	12	1445.7	9.53209	0.003275	100	2.30281	0.027265	19.1901	0.227208
WT	127	140	FVNDEEGGSLGPLL	12	1445.7	9.53046	0.001926	1000	2.58174	0.075458	21.5145	0.628817
WT	127	140	FVNDEEGGSLGPLL	12	1445.7	9.52808	0.003536	10000	3.3593	0.066816	27.9942	0.5568
4O	127	141	FVNDEEGGSLGPLLT	13	1546.75	9.05091	0.005979	0	0	0	0	0
4O	127	141	FVNDEEGGSLGPLLT	13	1546.75	9.06461	0.001258	10	2.22205	0.105355	17.0927	0.810423
4O	127	141	FVNDEEGGSLGPLLT	13	1546.75	9.07756	0.002828	30	2.61202	0.037704	20.0924	0.290031
4O	127	141	FVNDEEGGSLGPLLT	13	1546.75	9.0654	0.003793	100	2.64893	0.045111	20.3764	0.347008
4O	127	141	FVNDEEGGSLGPLLT	13	1546.75	9.06238	0.003841	1000	3.78056	0.10749	29.0812	0.826846
4O	127	141	FVNDEEGGSLGPLLT	13	1546.75	9.07303	0.000483	10000	4.08617	0.017559	31.4321	0.135069
WT	127	141	FVNDEEGGSLGPLLT	13	1546.75	9.05424	0.004527	0	0	0	0	0
WT	127	141	FVNDEEGGSLGPLLT	13	1546.75	9.10062	0.060044	10	1.90741	0.045862	14.6724	0.352785
WT	127	141	FVNDEEGGSLGPLLT	13	1546.75	9.07066	0.000342	30	2.40272	0.026771	18.4825	0.205931
WT	127	141	FVNDEEGGSLGPLLT	13	1546.75	9.07296	0.002954	100	2.38552	0.016508	18.3502	0.126985
WT	127	141	FVNDEEGGSLGPLLT	13	1546.75	9.07539	0.001902	1000	3.00296	0.132854	23.0997	1.02195
WT	127	141	FVNDEEGGSLGPLLT	13	1546.75	9.07577	0.00049	10000	4.10004	0.102973	31.5388	0.7921
4O	127	142	FVNDEEGGSLGPLLTL	14	1659.83	10.0773	0.00446	0	0	0	0	0
4O	127	142	FVNDEEGGSLGPLLTL	14	1659.83	10.0892	0.003005	10	2.06393	0.1304	14.7424	0.931429
4O	127	142	FVNDEEGGSLGPLLTL	14	1659.83	10.0894	0.005362	30	2.40191	0.164561	17.1565	1.17544
4O	127	142	FVNDEEGGSLGPLLTL	14	1659.83	10.0882	0.002683	100	2.65861	0.179614	18.9901	1.28296
4O	127	142	FVNDEEGGSLGPLLTL	14	1659.83	10.0822	0.002938	1000	3.80853	0.209618	27.2038	1.49727
4O	127	142	FVNDEEGGSLGPLLTL	14	1659.83	10.089	0.000524	10000	4.48748	0.216414	32.0534	1.54581
WT	127	142	FVNDEEGGSLGPLLTL	14	1659.83	10.0747	0.008171	0	0	0	0	0
WT	127	142	FVNDEEGGSLGPLLTL	14	1659.83	10.1619	0.105144	10	1.74733	0.159531	12.4809	1.13951
WT	127	142	FVNDEEGGSLGPLLTL	14	1659.83	10.0965	0.004911	30	2.12997	0.189563	15.2141	1.35402
WT	127	142	FVNDEEGGSLGPLLTL	14	1659.83	10.0905	0.003637	100	2.22461	0.199169	15.8901	1.42264
WT	127	142	FVNDEEGGSLGPLLTL	14	1659.83	10.0899	0.001762	1000	2.90762	0.237171	20.7687	1.69408
WT	127	142	FVNDEEGGSLGPLLTL	14	1659.83	10.0928	0.002759	10000	4.2045	0.32868	30.0321	2.34771
4O	131	142	EEGGSLGPLLTL	10	1184.63	9.94492	0.005601	0	0	0	0	0
4O	131	142	EEGGSLGPLLTL	10	1184.63	9.95099	0.002599	10	0.935351	0.013119	9.35351	0.13119
4O	131	142	EEGGSLGPLLTL	10	1184.63	9.95841	0.00993	30	1.19482	0.045594	11.9482	0.45594
4O	131	142	EEGGSLGPLLTL	10	1184.63	9.9473	0.007945	100	1.52216	0.034098	15.2216	0.34098
4O	131	142	EEGGSLGPLLTL	10	1184.63	9.9368	0.004504	1000	2.74567	0.060751	27.4567	0.60751
4O	131	142	EEGGSLGPLLTL	10	1184.63	9.94361	0.002951	10000	3.49211	0.020496	34.9211	0.20496
WT	131	142	EEGGSLGPLLTL	10	1184.63	9.93916	0.006429	0	0	0	0	0
WT	131	142	EEGGSLGPLLTL	10	1184.63	10.0048	0.086097	10	0.844234	0.038243	8.44234	0.38243
WT	131	142	EEGGSLGPLLTL	10	1184.63	9.96327	0.004791	30	1.02561	0.015342	10.2561	0.15342
WT	131	142	EEGGSLGPLLTL	10	1184.63	9.95453	0.000325	100	1.21345	0.04413	12.1345	0.4413
WT	131	142	EEGGSLGPLLTL	10	1184.63	9.94831	0.004782	1000	1.89977	0.031166	18.9977	0.31166
WT	131	142	EEGGSLGPLLTL	10	1184.63	9.95576	0.007872	10000	3.20952	0.071647	32.0952	0.71647
4O	141	148	TLIQDRVF	7	990.549	8.314	0.001614	0	0	0	0	0
4O	141	148	TLIQDRVF	7	990.549	8.34273	0.001919	10	1.39186	0.028306	19.8836	0.404371
4O	141	148	TLIQDRVF	7	990.549	8.35633	0.003932	30	1.32323	0.069383	18.9032	0.991186
4O	141	148	TLIQDRVF	7	990.549	8.34706	0.002475	100	1.53168	0.033724	21.8812	0.481771
4O	141	148	TLIQDRVF	7	990.549	8.34248	0.004356	1000	2.28982	0.101401	32.7117	1.44859
4O	141	148	TLIQDRVF	7	990.549	8.3589	0.000787	10000	3.40282	0.035812	48.6118	0.5116
WT	141	148	TLIQDRVF	7	990.549	8.3152	0.005171	0	0	0	0	0
WT	141	148	TLIQDRVF	7	990.549	8.34896	0.026783	10	0.900832	0.035527	12.869	0.507529
WT	141	148	TLIQDRVF	7	990.549	8.34266	0.00051	30	0.919374	0.019323	13.1339	0.276043
WT	141	148	TLIQDRVF	7	990.549	8.34731	0.002243	100	0.98933	0.026078	14.1333	0.372543
WT	141	148	TLIQDRVF	7	990.549	8.35198	0.003279	1000	1.77294	0.081783	25.3278	1.16833
WT	141	148	TLIQDRVF	7	990.549	8.35319	0.002548	10000	2.95911	0.050318	42.2729	0.718829
4O	141	149	TLIQDRVFL	8	1103.63	9.00465	0.00505	0	0	0	0	0
4O	141	149	TLIQDRVFL	8	1103.63	9.03162	0.001212	10	0.934662	0.093603	11.6833	1.17004
4O	141	149	TLIQDRVFL	8	1103.63	9.04069	0.004274	30	1.05741	0.090811	13.2176	1.13514
4O	141	149	TLIQDRVFL	8	1103.63	9.03093	0.004102	100	1.18355	0.127367	14.7944	1.59209
4O	141	149	TLIQDRVFL	8	1103.63	9.02655	0.00729	1000	2.88017	0.104902	36.0021	1.31127
4O	141	149	TLIQDRVFL	8	1103.63	9.04554	0.003314	10000	4.08202	0.098424	51.0253	1.2303
WT	141	149	TLIQDRVFL	8	1103.63	9.00444	0.004799	0	0	0	0	0
WT	141	149	TLIQDRVFL	8	1103.63	9.05752	0.056831	10	0.857908	0.044971	10.7239	0.562137
WT	141	149	TLIQDRVFL	8	1103.63	9.03271	0.001632	30	0.909183	0.043021	11.3648	0.537762
WT	141	149	TLIQDRVFL	8	1103.63	9.03039	0.002628	100	1.02704	0.054306	12.838	0.678825
WT	141	149	TLIQDRVFL	8	1103.63	9.03447	0.003554	1000	2.11146	0.061733	26.3932	0.771663
WT	141	149	TLIQDRVFL	8	1103.63	9.03736	0.000859	10000	3.50492	0.070916	43.8114	0.88645
4O	141	151	TLIQDRVFLES	10	1319.71	8.53532	0.002253	0	0	0	0	0
4O	141	151	TLIQDRVFLES	10	1319.71	8.55411	0.001963	10	1.78895	0.031796	17.8895	0.31796
4O	141	151	TLIQDRVFLES	10	1319.71	8.56377	0.002738	30	2.2878	0.057887	22.878	0.57887
4O	141	151	TLIQDRVFLES	10	1319.71	8.55776	0.003576	100	2.41445	0.020619	24.1445	0.20619
4O	141	151	TLIQDRVFLES	10	1319.71	8.55397	0.0061	1000	4.01182	0.055156	40.1182	0.55156
4O	141	151	TLIQDRVFLES	10	1319.71	8.56802	0.000661	10000	5.28069	0.125484	52.8069	1.25484
WT	141	151	TLIQDRVFLES	10	1319.71	8.5439	0.006079	0	0	0	0	0
WT	141	151	TLIQDRVFLES	10	1319.71	8.57566	0.033241	10	1.45463	0.024487	14.5464	0.24487
WT	141	151	TLIQDRVFLES	10	1319.71	8.56247	0.002531	30	1.73239	0.017362	17.3239	0.17362
WT	141	151	TLIQDRVFLES	10	1319.71	8.56385	0.000983	100	2.18445	0.03393	21.8445	0.3393
WT	141	151	TLIQDRVFLES	10	1319.71	8.56771	0.002889	1000	3.46562	0.015636	34.6562	0.15636
WT	141	151	TLIQDRVFLES	10	1319.71	8.56743	0.002482	10000	4.84567	0.122953	48.4567	1.22953
4O	142	151	LIQDRVFLES	9	1218.66	8.21946	0.003246	0	0	0	0	0
4O	142	151	LIQDRVFLES	9	1218.66	8.24356	0.002571	10	1.86267	0.043476	20.6963	0.483067
4O	142	151	LIQDRVFLES	9	1218.66	8.25933	0.004024	30	2.15819	0.048863	23.9799	0.542922
4O	142	151	LIQDRVFLES	9	1218.66	8.25115	0.003542	100	2.3651	0.048477	26.2789	0.538633
4O	142	151	LIQDRVFLES	9	1218.66	8.24685	0.005592	1000	3.90242	0.066554	43.3603	0.739489
4O	142	151	LIQDRVFLES	9	1218.66	8.26304	0.001273	10000	4.97934	0.063615	55.326	0.706833
WT	142	151	LIQDRVFLES	9	1218.66	8.22256	0.006608	0	0	0	0	0
WT	142	151	LIQDRVFLES	9	1218.66	8.25398	0.022095	10	1.3981	0.07436	15.5344	0.826222
WT	142	151	LIQDRVFLES	9	1218.66	8.25314	0.003369	30	1.71622	0.074928	19.0691	0.832533
WT	142	151	LIQDRVFLES	9	1218.66	8.2563	0.004028	100	2.05666	0.076194	22.8518	0.8466
WT	142	151	LIQDRVFLES	9	1218.66	8.25992	0.003291	1000	3.24895	0.081792	36.0994	0.9088
WT	142	151	LIQDRVFLES	9	1218.66	8.26438	0.004655	10000	4.54963	0.111936	50.5514	1.24373
4O	143	148	IQDRVF	5	776.418	7.5046	0.003528	0	0	0	0	0
4O	143	148	IQDRVF	5	776.418	7.53443	0.003033	10	0.788572	0.037686	15.7714	0.75372
4O	143	148	IQDRVF	5	776.418	7.5495	0.006275	30	0.80291	0.00939	16.0582	0.1878
4O	143	148	IQDRVF	5	776.418	7.5391	0.002515	100	0.944672	0.147705	18.8934	2.9541
4O	143	148	IQDRVF	5	776.418	7.5404	0.004158	1000	1.62222	0.058734	32.4444	1.17468
4O	143	148	IQDRVF	5	776.418	7.55497	0.000214	10000	2.29248	0.021702	45.8496	0.43404
WT	143	148	IQDRVF	5	776.418	7.50389	0.004717	0	0	0	0	0
WT	143	148	IQDRVF	5	776.418	7.51982	0.001954	10	0.740862	0.013685	14.8172	0.2737
WT	143	148	IQDRVF	5	776.418	7.53517	0.001217	30	0.717653	0.006897	14.3531	0.13794
WT	143	148	IQDRVF	5	776.418	7.54122	0.001303	100	0.784145	0.015785	15.6829	0.3157
WT	143	148	IQDRVF	5	776.418	7.54704	0.003135	1000	1.37602	0.022375	27.5204	0.4475
WT	143	148	IQDRVF	5	776.418	7.55251	0.001572	10000	1.90887	0.019735	38.1773	0.3947
4O	143	149	IQDRVFL	6	889.502	8.43477	0.002795	0	0	0	0	0
4O	143	149	IQDRVFL	6	889.502	8.46043	0.00192	10	0.818664	0.050314	13.6444	0.838567
4O	143	149	IQDRVFL	6	889.502	8.47181	0.004155	30	0.906387	0.059119	15.1065	0.985317
4O	143	149	IQDRVFL	6	889.502	8.4634	0.003736	100	1.09131	0.0555	18.1884	0.925
4O	143	149	IQDRVFL	6	889.502	8.46207	0.005552	1000	2.3762	0.063868	39.6033	1.06447
4O	143	149	IQDRVFL	6	889.502	8.48248	0.002722	10000	3.06043	0.050533	51.0071	0.842217
WT	143	149	IQDRVFL	6	889.502	8.44642	0.005971	0	0	0	0	0
WT	143	149	IQDRVFL	6	889.502	8.48271	0.029978	10	0.691436	0.119261	11.5239	1.98768
WT	143	149	IQDRVFL	6	889.502	8.47387	0.002098	30	0.742181	0.120402	12.3697	2.0067
WT	143	149	IQDRVFL	6	889.502	8.47687	0.002847	100	0.885802	0.129197	14.7634	2.15328
WT	143	149	IQDRVFL	6	889.502	8.48402	0.003181	1000	1.78945	0.105583	29.8242	1.75972
WT	143	149	IQDRVFL	6	889.502	8.48779	0.001714	10000	2.73435	0.120411	45.5726	2.00685
4O	143	151	IQDRVFLES	8	1105.58	7.86488	0.003636	0	0	0	0	0
4O	143	151	IQDRVFLES	8	1105.58	7.88859	0.003	10	1.72963	0.136653	21.6203	1.70816
4O	143	151	IQDRVFLES	8	1105.58	7.90128	0.005745	30	2.02492	0.136698	25.3116	1.70872
4O	143	151	IQDRVFLES	8	1105.58	7.89515	0.003364	100	2.20725	0.135049	27.5906	1.68811
4O	143	151	IQDRVFLES	8	1105.58	7.89492	0.004112	1000	3.50065	0.139162	43.7582	1.73952
4O	143	151	IQDRVFLES	8	1105.58	7.91065	0.002555	10000	4.18802	0.139781	52.3503	1.74726
WT	143	151	IQDRVFLES	8	1105.58	7.86604	0.005255	0	0	0	0	0
WT	143	151	IQDRVFLES	8	1105.58	7.8824	0.006407	10	1.29475	0.167368	16.1844	2.0921
WT	143	151	IQDRVFLES	8	1105.58	7.89067	0.003406	30	1.6044	0.167417	20.055	2.09271
WT	143	151	IQDRVFLES	8	1105.58	7.89541	0.002959	100	1.90918	0.159089	23.8647	1.98861
WT	143	151	IQDRVFLES	8	1105.58	7.90056	0.002296	1000	2.97921	0.157262	37.2401	1.96578
WT	143	151	IQDRVFLES	8	1105.58	7.90633	0.002151	10000	3.94624	0.168716	49.3281	2.10895
4O	146	151	RVFLES	5	749.407	7.43043	0.003574	0	0	0	0	0
4O	146	151	RVFLES	5	749.407	7.45524	0.002927	10	1.12322	0.05068	22.4644	1.0136
4O	146	151	RVFLES	5	749.407	7.46962	0.006292	30	1.32784	0.018143	26.5568	0.36286
4O	146	151	RVFLES	5	749.407	7.46216	0.001617	100	1.46512	0.022997	29.3025	0.45994
4O	146	151	RVFLES	5	749.407	7.46321	0.004202	1000	2.09776	0.061639	41.9551	1.23278
4O	146	151	RVFLES	5	749.407	7.4774	0.000963	10000	2.58473	0.021294	51.6945	0.42588
WT	146	151	RVFLES	5	749.407	7.43036	0.004007	0	0	0	0	0
WT	146	151	RVFLES	5	749.407	7.44153	0.001824	10	0.720795	0.013909	14.4159	0.27818
WT	146	151	RVFLES	5	749.407	7.4565	0.002349	30	0.954195	0.010563	19.0839	0.21126
WT	146	151	RVFLES	5	749.407	7.46307	0.001497	100	1.23294	0.013233	24.6588	0.26466
WT	146	151	RVFLES	5	749.407	7.46893	0.002785	1000	1.78173	0.012365	35.6345	0.2473
WT	146	151	RVFLES	5	749.407	7.47651	0.000594	10000	2.31035	0.020412	46.2071	0.40824
4O	150	174	ESWSQLKDAVVEGGIPFNRVHGMHA	23	2763.35	8.47149	0.003488	0	0	0	0	0
4O	150	174	ESWSQLKDAVVEGGIPFNRVHGMHA	23	2763.35	8.47533	0.003116	10	10.221	0.172838	44.4391	0.75147
4O	150	174	ESWSQLKDAVVEGGIPFNRVHGMHA	23	2763.35	8.48151	0.004756	30	12.0638	0.069068	52.4513	0.300296
4O	150	174	ESWSQLKDAVVEGGIPFNRVHGMHA	23	2763.35	8.47595	0.004141	100	11.9992	0.121162	52.1706	0.526791
4O	150	174	ESWSQLKDAVVEGGIPFNRVHGMHA	23	2763.35	8.47601	0.005743	1000	12.0218	0.137928	52.2685	0.599687
4O	150	174	ESWSQLKDAVVEGGIPFNRVHGMHA	23	2763.35	8.49288	0.002386	10000	11.9551	0.129627	51.9786	0.563596
WT	150	174	ESWSQLKDAVVEGGIPFNRVHGMHA	23	2763.35	8.47722	0.005833	0	0	0	0	0
WT	150	174	ESWSQLKDAVVEGGIPFNRVHGMHA	23	2763.35	8.49791	0.030115	10	7.84218	0.183175	34.0965	0.796413
WT	150	174	ESWSQLKDAVVEGGIPFNRVHGMHA	23	2763.35	8.48305	0.003606	30	9.84709	0.122743	42.8135	0.533665
WT	150	174	ESWSQLKDAVVEGGIPFNRVHGMHA	23	2763.35	8.48114	0.003135	100	11.0262	0.095347	47.9402	0.414552
WT	150	174	ESWSQLKDAVVEGGIPFNRVHGMHA	23	2763.35	8.48481	0.004235	1000	11.9269	0.132459	51.8559	0.575909
WT	150	174	ESWSQLKDAVVEGGIPFNRVHGMHA	23	2763.35	8.48901	0.003611	10000	11.9715	0.157561	52.0501	0.685048
4O	152	157	WSQLKD	5	775.386	6.83195	0.005509	0	0	0	0	0
4O	152	157	WSQLKD	5	775.386	6.86573	0.011074	10	2.15134	0.093001	43.0269	1.86002
4O	152	157	WSQLKD	5	775.386	6.88956	0.022366	30	2.39001	0.095682	47.8002	1.91364
4O	152	157	WSQLKD	5	775.386	6.84719	0.014439	100	2.38475	0.094268	47.6949	1.88536
4O	152	157	WSQLKD	5	775.386	6.85718	0.015377	1000	2.359	0.102494	47.18	2.04988
4O	152	157	WSQLKD	5	775.386	6.87376	0.007775	10000	2.38229	0.089341	47.6458	1.78682
WT	152	157	WSQLKD	5	775.386	6.83078	0.005156	0	0	0	0	0
WT	152	157	WSQLKD	5	775.386	6.83366	0.011673	10	1.71445	0.062526	34.2891	1.25052
WT	152	157	WSQLKD	5	775.386	6.85901	0.014474	30	2.058	0.096814	41.1599	1.93628
WT	152	157	WSQLKD	5	775.386	6.858	0.004997	100	2.24679	0.081103	44.9357	1.62206
WT	152	157	WSQLKD	5	775.386	6.86503	0.014334	1000	2.36498	0.07126	47.2995	1.4252
WT	152	157	WSQLKD	5	775.386	6.88229	0.005249	10000	2.29898	0.113631	45.9796	2.27262
4O	152	174	WSQLKDAVVEGGIPFNRVHGMHA	21	2547.28	7.78545	0.005026	0	0	0	0	0
4O	152	174	WSQLKDAVVEGGIPFNRVHGMHA	21	2547.28	7.79866	0.005457	10	8.23452	0.16412	39.212	0.781524
4O	152	174	WSQLKDAVVEGGIPFNRVHGMHA	21	2547.28	7.81198	0.00697	30	9.76079	0.260962	46.4799	1.24268
4O	152	174	WSQLKDAVVEGGIPFNRVHGMHA	21	2547.28	7.80526	0.006165	100	9.99544	0.113461	47.5974	0.54029
4O	152	174	WSQLKDAVVEGGIPFNRVHGMHA	21	2547.28	7.8048	0.004663	1000	10.1344	0.113662	48.2591	0.541248
4O	152	174	WSQLKDAVVEGGIPFNRVHGMHA	21	2547.28	7.82358	0.00318	10000	10.1098	0.090056	48.142	0.428838
WT	152	174	WSQLKDAVVEGGIPFNRVHGMHA	21	2547.28	7.79385	0.012453	0	0	0	0	0
WT	152	174	WSQLKDAVVEGGIPFNRVHGMHA	21	2547.28	7.79562	0.00523	10	6.46071	0.111326	30.7653	0.530124
WT	152	174	WSQLKDAVVEGGIPFNRVHGMHA	21	2547.28	7.80541	0.002019	30	7.88823	0.12009	37.563	0.571857
WT	152	174	WSQLKDAVVEGGIPFNRVHGMHA	21	2547.28	7.80557	0.007125	100	8.97106	0.138322	42.7193	0.658676
WT	152	174	WSQLKDAVVEGGIPFNRVHGMHA	21	2547.28	7.80714	0.006113	1000	9.95806	0.090846	47.4193	0.4326
WT	152	174	WSQLKDAVVEGGIPFNRVHGMHA	21	2547.28	7.81462	0.00447	10000	10.01	0.152689	47.6669	0.72709
4O	156	174	KDAVVEGGIPFNRVHGMHA	17	2033.03	7.11771	0.007751	0	0	0	0	0
4O	156	174	KDAVVEGGIPFNRVHGMHA	17	2033.03	7.13488	0.01007	10	6.41507	0.128742	37.7357	0.757306
4O	156	174	KDAVVEGGIPFNRVHGMHA	17	2033.03	7.15242	0.01395	30	7.65251	0.237814	45.0148	1.39891
4O	156	174	KDAVVEGGIPFNRVHGMHA	17	2033.03	7.1197	0.020496	100	7.77734	0.054762	45.7491	0.322129
4O	156	174	KDAVVEGGIPFNRVHGMHA	17	2033.03	7.12793	0.01606	1000	7.85521	0.12819	46.2071	0.754059
4O	156	174	KDAVVEGGIPFNRVHGMHA	17	2033.03	7.14676	0.01072	10000	7.82291	0.061767	46.0171	0.363335
WT	156	174	KDAVVEGGIPFNRVHGMHA	17	2033.03	7.11062	0.008584	0	0	0	0	0
WT	156	174	KDAVVEGGIPFNRVHGMHA	17	2033.03	7.09888	0.013224	10	5.15056	0.105654	30.2974	0.621494
WT	156	174	KDAVVEGGIPFNRVHGMHA	17	2033.03	7.12064	0.013067	30	6.25584	0.087387	36.7991	0.514041
WT	156	174	KDAVVEGGIPFNRVHGMHA	17	2033.03	7.12325	0.010024	100	7.08577	0.200009	41.681	1.17652
WT	156	174	KDAVVEGGIPFNRVHGMHA	17	2033.03	7.12551	0.018585	1000	7.82046	0.054262	46.0027	0.319188
WT	156	174	KDAVVEGGIPFNRVHGMHA	17	2033.03	7.14588	0.008084	10000	7.89956	0.088708	46.468	0.521812
4O	158	174	AVVEGGIPFNRVHGMHA	15	1789.9	7.27346	0.003907	0	0	0	0	0
4O	158	174	AVVEGGIPFNRVHGMHA	15	1789.9	7.28819	0.004221	10	5.45238	0.219694	36.3492	1.46463
4O	158	174	AVVEGGIPFNRVHGMHA	15	1789.9	7.30726	0.010784	30	6.28669	0.241251	41.9112	1.60834
4O	158	174	AVVEGGIPFNRVHGMHA	15	1789.9	7.29352	0.006594	100	6.36134	0.308646	42.4089	2.05764
4O	158	174	AVVEGGIPFNRVHGMHA	15	1789.9	7.29954	0.008494	1000	6.41909	0.294481	42.794	1.96321
4O	158	174	AVVEGGIPFNRVHGMHA	15	1789.9	7.32109	0.004043	10000	6.37069	0.294401	42.4713	1.96267
WT	158	174	AVVEGGIPFNRVHGMHA	15	1789.9	7.27259	0.005572	0	0	0	0	0
WT	158	174	AVVEGGIPFNRVHGMHA	15	1789.9	7.26972	0.005019	10	4.51634	0.167358	30.1089	1.11572
WT	158	174	AVVEGGIPFNRVHGMHA	15	1789.9	7.28583	0.004289	30	5.38072	0.181231	35.8715	1.20821
WT	158	174	AVVEGGIPFNRVHGMHA	15	1789.9	7.29619	0.005385	100	5.79716	0.20982	38.6477	1.3988
WT	158	174	AVVEGGIPFNRVHGMHA	15	1789.9	7.30201	0.008849	1000	6.36983	0.269822	42.4655	1.79881
WT	158	174	AVVEGGIPFNRVHGMHA	15	1789.9	7.32294	0.006743	10000	6.34524	0.253877	42.3016	1.69251
4O	158	178	AVVEGGIPFNRVHGMHAFEYP	18	2326.13	7.38788	0.003665	0	0	0	0	0
4O	158	178	AVVEGGIPFNRVHGMHAFEYP	18	2326.13	7.4165	0.001886	10	3.36334	0.187602	18.6852	1.04223
4O	158	178	AVVEGGIPFNRVHGMHAFEYP	18	2326.13	7.42959	0.005016	30	3.94524	0.208313	21.918	1.15729
4O	158	178	AVVEGGIPFNRVHGMHAFEYP	18	2326.13	7.42201	0.002677	100	4.36772	0.234908	24.2651	1.30504
4O	158	178	AVVEGGIPFNRVHGMHAFEYP	18	2326.13	7.42216	0.003522	1000	5.90306	0.359198	32.7948	1.99554
4O	158	178	AVVEGGIPFNRVHGMHAFEYP	18	2326.13	7.43236	0.00209	10000	7.16461	0.257707	39.8034	1.43171
WT	158	178	AVVEGGIPFNRVHGMHAFEYP	18	2326.13	7.39463	0.00493	0	0	0	0	0
WT	158	178	AVVEGGIPFNRVHGMHAFEYP	18	2326.13	7.41035	0.002544	10	2.82938	0.155887	15.7188	0.866039
WT	158	178	AVVEGGIPFNRVHGMHAFEYP	18	2326.13	7.42309	0.003098	30	3.36105	0.234352	18.6725	1.30196
WT	158	178	AVVEGGIPFNRVHGMHAFEYP	18	2326.13	7.43062	0.003565	100	3.92123	0.290324	21.7846	1.61291
WT	158	178	AVVEGGIPFNRVHGMHAFEYP	18	2326.13	7.43413	0.002655	1000	4.98664	0.277036	27.7036	1.53909
WT	158	178	AVVEGGIPFNRVHGMHAFEYP	18	2326.13	7.4383	0.003823	10000	6.1136	0.434124	33.9644	2.4118
4O	158	184	AVVEGGIPFNRVHGMHAFEYPGLDPRF	23	3011.49	8.48513	0.009259	0	0	0	0	0
4O	158	184	AVVEGGIPFNRVHGMHAFEYPGLDPRF	23	3011.49	8.51184	0.002803	10	9.0877	0.200475	39.5117	0.87163
4O	158	184	AVVEGGIPFNRVHGMHAFEYPGLDPRF	23	3011.49	8.52321	0.005435	30	9.77621	0.315898	42.5053	1.37347
4O	158	184	AVVEGGIPFNRVHGMHAFEYPGLDPRF	23	3011.49	8.51354	0.0033	100	9.66778	0.222548	42.0338	0.9676
4O	158	184	AVVEGGIPFNRVHGMHAFEYPGLDPRF	23	3011.49	8.51637	0.005228	1000	9.63976	0.193456	41.912	0.841113
4O	158	184	AVVEGGIPFNRVHGMHAFEYPGLDPRF	23	3011.49	8.53613	0.001588	10000	9.63384	0.122818	41.8863	0.533991
WT	158	184	AVVEGGIPFNRVHGMHAFEYPGLDPRF	23	3011.49	8.4803	0.006448	0	0	0	0	0
WT	158	184	AVVEGGIPFNRVHGMHAFEYPGLDPRF	23	3011.49	8.5213	0.031215	10	7.21088	0.190454	31.3516	0.828061
WT	158	184	AVVEGGIPFNRVHGMHAFEYPGLDPRF	23	3011.49	8.50999	0.001569	30	8.94892	0.196303	38.9083	0.853491
WT	158	184	AVVEGGIPFNRVHGMHAFEYPGLDPRF	23	3011.49	8.51292	0.00463	100	9.25846	0.147148	40.2542	0.639774
WT	158	184	AVVEGGIPFNRVHGMHAFEYPGLDPRF	23	3011.49	8.51902	0.003602	1000	9.66368	0.190444	42.016	0.828017
WT	158	184	AVVEGGIPFNRVHGMHAFEYPGLDPRF	23	3011.49	8.52539	0.0006	10000	9.67891	0.242391	42.0822	1.05387
4O	175	184	FEYPGLDPRF	7	1239.59	8.96532	0.002074	0	0	0	0	0
4O	175	184	FEYPGLDPRF	7	1239.59	8.9862	0.001077	10	2.87094	0.029549	41.0134	0.422129
4O	175	184	FEYPGLDPRF	7	1239.59	8.99642	0.003417	30	3.16073	0.03368	45.1532	0.481143
4O	175	184	FEYPGLDPRF	7	1239.59	8.98766	0.004894	100	3.09119	0.027998	44.1598	0.399971
4O	175	184	FEYPGLDPRF	7	1239.59	8.98759	0.005941	1000	3.05845	0.042967	43.6921	0.613814
4O	175	184	FEYPGLDPRF	7	1239.59	9.00323	0.000465	10000	3.03568	0.020022	43.3669	0.286029
WT	175	184	FEYPGLDPRF	7	1239.59	8.96634	0.005474	0	0	0	0	0
WT	175	184	FEYPGLDPRF	7	1239.59	9.01642	0.057202	10	2.39694	0.028996	34.242	0.414229
WT	175	184	FEYPGLDPRF	7	1239.59	8.99025	0.001243	30	2.80369	0.018126	40.0527	0.258943
WT	175	184	FEYPGLDPRF	7	1239.59	8.9899	0.002262	100	2.91599	0.050228	41.657	0.717543
WT	175	184	FEYPGLDPRF	7	1239.59	8.9941	0.003165	1000	3.02401	0.025124	43.2001	0.358914
WT	175	184	FEYPGLDPRF	7	1239.59	8.99915	0.000588	10000	2.96061	0.04756	42.2944	0.679429
4O	175	188	FEYPGLDPRFNQVF	11	1727.83	9.57207	0.001936	0	0	0	0	0
4O	175	188	FEYPGLDPRFNQVF	11	1727.83	9.57428	0.001322	10	5.55716	0.107892	50.5197	0.980836
4O	175	188	FEYPGLDPRFNQVF	11	1727.83	9.5815	0.003167	30	6.29067	0.043652	57.1879	0.396836
4O	175	188	FEYPGLDPRFNQVF	11	1727.83	9.57587	0.003392	100	5.98731	0.025003	54.4301	0.2273
4O	175	188	FEYPGLDPRFNQVF	11	1727.83	9.57466	0.005493	1000	6.08988	0.058331	55.3625	0.530282
4O	175	188	FEYPGLDPRFNQVF	11	1727.83	9.58289	0.000785	10000	5.96021	0.029397	54.1838	0.267245
WT	175	188	FEYPGLDPRFNQVF	11	1727.83	9.57287	0.004541	0	0	0	0	0
WT	175	188	FEYPGLDPRFNQVF	11	1727.83	9.62328	0.074911	10	4.39931	0.058496	39.9937	0.531782
WT	175	188	FEYPGLDPRFNQVF	11	1727.83	9.58688	0.001624	30	5.58103	0.066866	50.7367	0.607873
WT	175	188	FEYPGLDPRFNQVF	11	1727.83	9.58727	0.003678	100	5.78609	0.046724	52.6008	0.424764
WT	175	188	FEYPGLDPRFNQVF	11	1727.83	9.58638	0.001568	1000	5.99703	0.026265	54.5185	0.238773
WT	175	188	FEYPGLDPRFNQVF	11	1727.83	9.58719	0.002179	10000	6.03965	0.136047	54.9059	1.23679
4O	175	192	FEYPGLDPRFNQVFNTAM	15	2145	9.60459	0.003942	0	0	0	0	0
4O	175	192	FEYPGLDPRFNQVFNTAM	15	2145	9.60603	0.001439	10	7.98145	0.12724	53.2096	0.848267
4O	175	192	FEYPGLDPRFNQVFNTAM	15	2145	9.61088	0.002835	30	9.01505	0.086495	60.1003	0.576633
4O	175	192	FEYPGLDPRFNQVFNTAM	15	2145	9.60507	0.004275	100	8.89694	0.076353	59.3129	0.50902
4O	175	192	FEYPGLDPRFNQVFNTAM	15	2145	9.6026	0.004846	1000	8.91074	0.060616	59.4049	0.404107
4O	175	192	FEYPGLDPRFNQVFNTAM	15	2145	9.61071	0.001178	10000	8.91105	0.063075	59.407	0.4205
WT	175	192	FEYPGLDPRFNQVFNTAM	15	2145	9.61025	0.004749	0	0	0	0	0
WT	175	192	FEYPGLDPRFNQVFNTAM	15	2145	9.66441	0.079907	10	6.14364	0.10965	40.9576	0.731
WT	175	192	FEYPGLDPRFNQVFNTAM	15	2145	9.61803	0.003218	30	7.57459	0.09747	50.4973	0.6498
WT	175	192	FEYPGLDPRFNQVFNTAM	15	2145	9.61766	0.001753	100	8.32654	0.068634	55.5102	0.45756
WT	175	192	FEYPGLDPRFNQVFNTAM	15	2145	9.61422	0.002678	1000	8.86237	0.057046	59.0824	0.380307
WT	175	192	FEYPGLDPRFNQVFNTAM	15	2145	9.6142	0.00393	10000	8.83097	0.121862	58.8731	0.812413
4O	185	192	NQVFNTAM	7	923.417	8.03901	0.002082	0	0	0	0	0
4O	185	192	NQVFNTAM	7	923.417	8.0615	0.00142	10	3.13096	0.236829	44.728	3.38327
4O	185	192	NQVFNTAM	7	923.417	8.07424	0.002986	30	3.71289	0.259177	53.0412	3.70253
4O	185	192	NQVFNTAM	7	923.417	8.07327	0.002269	100	3.77675	0.265758	53.9536	3.79654
4O	185	192	NQVFNTAM	7	923.417	8.07099	0.002336	1000	3.85484	0.2856	55.0692	4.08
4O	185	192	NQVFNTAM	7	923.417	8.08492	0.001479	10000	3.86691	0.292208	55.2416	4.1744
WT	185	192	NQVFNTAM	7	923.417	8.03557	0.008632	0	0	0	0	0
WT	185	192	NQVFNTAM	7	923.417	8.06246	0.01352	10	2.21444	0.184595	31.6348	2.63707
WT	185	192	NQVFNTAM	7	923.417	8.06339	0.007288	30	2.85696	0.194558	40.8138	2.7794
WT	185	192	NQVFNTAM	7	923.417	8.07011	0.006476	100	3.48748	0.22381	49.8212	3.19729
WT	185	192	NQVFNTAM	7	923.417	8.07396	0.00644	1000	3.91238	0.264526	55.8911	3.77894
WT	185	192	NQVFNTAM	7	923.417	8.07975	0.006548	10000	3.93052	0.27273	56.1503	3.89614
4O	193	218	FNHTTIVIKKLLHIYKGLEDKNLTQL	25	3078.76	8.77496	0.005153	0	0	0	0	0
4O	193	218	FNHTTIVIKKLLHIYKGLEDKNLTQL	25	3078.76	8.82616	0.039745	10	5.24536	0.417231	20.9814	1.66892
4O	193	218	FNHTTIVIKKLLHIYKGLEDKNLTQL	25	3078.76	8.83523	0.040876	30	6.37798	0.349582	25.5119	1.39833
4O	193	218	FNHTTIVIKKLLHIYKGLEDKNLTQL	25	3078.76	8.85306	0.04633	100	7.40785	0.572563	29.6314	2.29025
4O	193	218	FNHTTIVIKKLLHIYKGLEDKNLTQL	25	3078.76	8.84897	0.057855	1000	9.83375	0.550455	39.335	2.20182
4O	193	218	FNHTTIVIKKLLHIYKGLEDKNLTQL	25	3078.76	8.84139	0.042622	10000	11.502	0.759578	46.008	3.03831
WT	193	218	FNHTTIVIKKLLHIYKGLEDKNLTQL	25	3078.76	8.76157	0.008158	0	0	0	0	0
WT	193	218	FNHTTIVIKKLLHIYKGLEDKNLTQL	25	3078.76	8.83558	0.064085	10	4.29555	0.396184	17.1822	1.58474
WT	193	218	FNHTTIVIKKLLHIYKGLEDKNLTQL	25	3078.76	8.8327	0.049795	30	5.23659	0.255392	20.9464	1.02157
WT	193	218	FNHTTIVIKKLLHIYKGLEDKNLTQL	25	3078.76	8.83646	0.047132	100	5.80192	0.383274	23.2077	1.5331
WT	193	218	FNHTTIVIKKLLHIYKGLEDKNLTQL	25	3078.76	8.82745	0.049275	1000	8.17053	0.444616	32.6821	1.77846
WT	193	218	FNHTTIVIKKLLHIYKGLEDKNLTQL	25	3078.76	8.82558	0.052318	10000	11.1267	0.352599	44.5066	1.4104
4O	200	218	IKKLLHIYKGLEDKNLTQL	18	2266.34	7.49669	0.004626	0	0	0	0	0
4O	200	218	IKKLLHIYKGLEDKNLTQL	18	2266.34	7.52545	0.005562	10	4.23442	0.08192	23.5245	0.455111
4O	200	218	IKKLLHIYKGLEDKNLTQL	18	2266.34	7.53821	0.007424	30	4.80212	0.096588	26.6784	0.5366
4O	200	218	IKKLLHIYKGLEDKNLTQL	18	2266.34	7.5308	0.004961	100	5.01301	0.127516	27.8501	0.708422
4O	200	218	IKKLLHIYKGLEDKNLTQL	18	2266.34	7.53039	0.006015	1000	6.23214	0.099067	34.623	0.550372
4O	200	218	IKKLLHIYKGLEDKNLTQL	18	2266.34	7.54457	0.002451	10000	7.71608	0.112346	42.8671	0.624144
WT	200	218	IKKLLHIYKGLEDKNLTQL	18	2266.34	7.49893	0.00718	0	0	0	0	0
WT	200	218	IKKLLHIYKGLEDKNLTQL	18	2266.34	7.51256	0.004824	10	4.12357	0.078806	22.9087	0.437811
WT	200	218	IKKLLHIYKGLEDKNLTQL	18	2266.34	7.52666	0.004754	30	4.70717	0.090127	26.151	0.500706
WT	200	218	IKKLLHIYKGLEDKNLTQL	18	2266.34	7.53333	0.005083	100	4.9764	0.11476	27.6467	0.637556
WT	200	218	IKKLLHIYKGLEDKNLTQL	18	2266.34	7.53784	0.004251	1000	5.93404	0.08613	32.9669	0.4785
WT	200	218	IKKLLHIYKGLEDKNLTQL	18	2266.34	7.54208	0.004302	10000	7.42834	0.15431	41.2685	0.857278
4O	230	243	NLITSRYQHIKGIN	13	1655.91	7.21441	0.002773	0	0	0	0	0
4O	230	243	NLITSRYQHIKGIN	13	1655.91	7.23512	0.003499	10	1.23296	0.050495	9.48429	0.388423
4O	230	243	NLITSRYQHIKGIN	13	1655.91	7.24947	0.00746	30	1.33982	0.061245	10.3063	0.471115
4O	230	243	NLITSRYQHIKGIN	13	1655.91	7.23843	0.008404	100	1.54696	0.076613	11.8997	0.589331
4O	230	243	NLITSRYQHIKGIN	13	1655.91	7.24048	0.004606	1000	2.6031	0.115406	20.0238	0.887738
4O	230	243	NLITSRYQHIKGIN	13	1655.91	7.24795	0.004224	10000	4.7738	0.202742	36.7216	1.55955
WT	230	243	NLITSRYQHIKGIN	13	1655.91	7.21293	0.003445	0	0	0	0	0
WT	230	243	NLITSRYQHIKGIN	13	1655.91	7.21825	0.004172	10	1.16797	0.02399	8.98437	0.184538
WT	230	243	NLITSRYQHIKGIN	13	1655.91	7.23345	0.005979	30	1.26721	0.023053	9.7478	0.177331
WT	230	243	NLITSRYQHIKGIN	13	1655.91	7.24233	0.002668	100	1.33413	0.03794	10.2626	0.291846
WT	230	243	NLITSRYQHIKGIN	13	1655.91	7.24612	0.006818	1000	2.03324	0.038072	15.6403	0.292862
WT	230	243	NLITSRYQHIKGIN	13	1655.91	7.25216	0.001263	10000	3.7344	0.037286	28.7262	0.286815
4O	230	244	NLITSRYQHIKGINF	14	1802.98	7.9245	0.007253	0	0	0	0	0
4O	230	244	NLITSRYQHIKGINF	14	1802.98	7.95435	0.002769	10	1.09311	0.040642	7.8079	0.2903
4O	230	244	NLITSRYQHIKGINF	14	1802.98	7.97089	0.008149	30	1.30004	0.120875	9.28596	0.863393
4O	230	244	NLITSRYQHIKGINF	14	1802.98	7.95447	0.001664	100	1.33929	0.04925	9.56637	0.351786
4O	230	244	NLITSRYQHIKGINF	14	1802.98	7.95202	0.001715	1000	2.37801	0.110386	16.9858	0.788471
4O	230	244	NLITSRYQHIKGINF	14	1802.98	7.97692	0.006397	10000	4.42869	0.025442	31.6335	0.181729
WT	230	244	NLITSRYQHIKGINF	14	1802.98	7.9299	0.007964	0	0	0	0	0
WT	230	244	NLITSRYQHIKGINF	14	1802.98	7.94236	0.008411	10	1.05004	0.067125	7.50032	0.479464
WT	230	244	NLITSRYQHIKGINF	14	1802.98	7.94971	0.002038	30	1.19772	0.079222	8.55516	0.565871
WT	230	244	NLITSRYQHIKGINF	14	1802.98	7.95638	0.005072	100	1.22623	0.109766	8.75879	0.784043
WT	230	244	NLITSRYQHIKGINF	14	1802.98	7.96042	0.004045	1000	1.84254	0.076238	13.161	0.544557
WT	230	244	NLITSRYQHIKGINF	14	1802.98	7.97055	0.013002	10000	3.46219	0.072	24.7299	0.514286
4O	230	266	NLITSRYQHIKGINFDLPHVVNHAPSYPGVEHVGGDM	33	4111.05	7.95971	0.004738	0	0	0	0	0
4O	230	266	NLITSRYQHIKGINFDLPHVVNHAPSYPGVEHVGGDM	33	4111.05	7.98975	0.007587	10	3.92634	0.141055	11.898	0.427439
4O	230	266	NLITSRYQHIKGINFDLPHVVNHAPSYPGVEHVGGDM	33	4111.05	8.0124	0.009168	30	4.58662	0.124263	13.8989	0.376555
4O	230	266	NLITSRYQHIKGINFDLPHVVNHAPSYPGVEHVGGDM	33	4111.05	7.99957	0.005652	100	5.10104	0.129904	15.4577	0.393648
4O	230	266	NLITSRYQHIKGINFDLPHVVNHAPSYPGVEHVGGDM	33	4111.05	7.99643	0.009527	1000	7.54186	0.20704	22.8541	0.627394
4O	230	266	NLITSRYQHIKGINFDLPHVVNHAPSYPGVEHVGGDM	33	4111.05	8.01984	0.006978	10000	11.0274	0.155114	33.4164	0.470042
WT	230	266	NLITSRYQHIKGINFDLPHVVNHAPSYPGVEHVGGDM	33	4111.05	7.96544	0.005307	0	0	0	0	0
WT	230	266	NLITSRYQHIKGINFDLPHVVNHAPSYPGVEHVGGDM	33	4111.05	7.99301	0.019708	10	3.40878	0.071338	10.3296	0.216176
WT	230	266	NLITSRYQHIKGINFDLPHVVNHAPSYPGVEHVGGDM	33	4111.05	7.99862	0.005333	30	3.99506	0.084483	12.1063	0.256009
WT	230	266	NLITSRYQHIKGINFDLPHVVNHAPSYPGVEHVGGDM	33	4111.05	8.00911	0.008867	100	4.49939	0.125504	13.6345	0.380315
WT	230	266	NLITSRYQHIKGINFDLPHVVNHAPSYPGVEHVGGDM	33	4111.05	8.01273	0.007699	1000	6.03997	0.095823	18.3029	0.290373
WT	230	266	NLITSRYQHIKGINFDLPHVVNHAPSYPGVEHVGGDM	33	4111.05	8.01913	0.009254	10000	8.83108	0.110607	26.7608	0.335173
4O	231	243	LITSRYQHIKGIN	12	1541.87	6.6565	0.007881	0	0	0	0	0
4O	231	243	LITSRYQHIKGIN	12	1541.87	6.69235	0.012712	10	1.22009	0.049487	10.1675	0.412392
4O	231	243	LITSRYQHIKGIN	12	1541.87	6.71452	0.022859	30	1.3278	0.049547	11.065	0.412892
4O	231	243	LITSRYQHIKGIN	12	1541.87	6.67555	0.016124	100	1.42621	0.044539	11.8851	0.371158
4O	231	243	LITSRYQHIKGIN	12	1541.87	6.68527	0.018596	1000	2.30582	0.052829	19.2152	0.440242
4O	231	243	LITSRYQHIKGIN	12	1541.87	6.70893	0.007206	10000	4.15834	0.105903	34.6528	0.882525
WT	231	243	LITSRYQHIKGIN	12	1541.87	6.66068	0.009698	0	0	0	0	0
WT	231	243	LITSRYQHIKGIN	12	1541.87	6.66058	0.013063	10	1.08901	0.028779	9.07508	0.239825
WT	231	243	LITSRYQHIKGIN	12	1541.87	6.69641	0.017237	30	1.18566	0.022425	9.88053	0.186875
WT	231	243	LITSRYQHIKGIN	12	1541.87	6.69527	0.0065	100	1.2265	0.026548	10.2208	0.221233
WT	231	243	LITSRYQHIKGIN	12	1541.87	6.6991	0.013689	1000	1.81803	0.022968	15.1502	0.1914
WT	231	243	LITSRYQHIKGIN	12	1541.87	6.71106	0.006146	10000	3.43407	0.05823	28.6173	0.48525
4O	231	244	LITSRYQHIKGINF	13	1688.94	7.57047	0.003236	0	0	0	0	0
4O	231	244	LITSRYQHIKGINF	13	1688.94	7.5909	0.00397	10	1.08716	0.075079	8.36274	0.577531
4O	231	244	LITSRYQHIKGINF	13	1688.94	7.60504	0.006382	30	1.13781	0.07817	8.75238	0.601308
4O	231	244	LITSRYQHIKGINF	13	1688.94	7.59391	0.002812	100	1.23873	0.070288	9.52873	0.540677
4O	231	244	LITSRYQHIKGINF	13	1688.94	7.59749	0.004329	1000	2.10183	0.112286	16.1679	0.863738
4O	231	244	LITSRYQHIKGINF	13	1688.94	7.61425	0.001415	10000	3.88631	0.131125	29.8947	1.00865
WT	231	244	LITSRYQHIKGINF	13	1688.94	7.57426	0.004299	0	0	0	0	0
WT	231	244	LITSRYQHIKGINF	13	1688.94	7.57991	0.002246	10	0.942078	0.102621	7.24675	0.789392
WT	231	244	LITSRYQHIKGINF	13	1688.94	7.59481	0.003739	30	1.0208	0.084104	7.85235	0.646954
WT	231	244	LITSRYQHIKGINF	13	1688.94	7.60035	0.002996	100	1.07635	0.092715	8.2796	0.713192
WT	231	244	LITSRYQHIKGINF	13	1688.94	7.60551	0.003104	1000	1.6032	0.090745	12.3323	0.698038
WT	231	244	LITSRYQHIKGINF	13	1688.94	7.61166	0.000612	10000	3.15412	0.118497	24.2625	0.911515
4O	232	243	ITSRYQHIKGIN	11	1428.78	6.14823	0.004416	0	0	0	0	0
4O	232	243	ITSRYQHIKGIN	11	1428.78	6.17591	0.012444	10	1.05867	0.03253	9.62429	0.295727
4O	232	243	ITSRYQHIKGIN	11	1428.78	6.19345	0.024393	30	1.15355	0.042509	10.4869	0.386445
4O	232	243	ITSRYQHIKGIN	11	1428.78	6.16033	0.009772	100	1.17837	0.037408	10.7124	0.340073
4O	232	243	ITSRYQHIKGIN	11	1428.78	6.16433	0.012386	1000	1.86999	0.045471	16.9999	0.413373
4O	232	243	ITSRYQHIKGIN	11	1428.78	6.1853	0.004989	10000	3.45446	0.094316	31.4042	0.857418
WT	232	243	ITSRYQHIKGIN	11	1428.78	6.14584	0.009032	0	0	0	0	0
WT	232	243	ITSRYQHIKGIN	11	1428.78	6.14475	0.009601	10	0.919978	0.041263	8.36344	0.375118
WT	232	243	ITSRYQHIKGIN	11	1428.78	6.16302	0.014668	30	0.987302	0.027927	8.97547	0.253882
WT	232	243	ITSRYQHIKGIN	11	1428.78	6.16765	0.008369	100	0.992026	0.029671	9.01842	0.269736
WT	232	243	ITSRYQHIKGIN	11	1428.78	6.16892	0.011964	1000	1.46044	0.029564	13.2767	0.268764
WT	232	243	ITSRYQHIKGIN	11	1428.78	6.18326	0.004114	10000	2.84315	0.066213	25.8468	0.601936
4O	232	244	ITSRYQHIKGINF	12	1575.85	7.33519	0.004527	0	0	0	0	0
4O	232	244	ITSRYQHIKGINF	12	1575.85	7.37471	0.002979	10	0.819093	0.03142	6.82577	0.261833
4O	232	244	ITSRYQHIKGINF	12	1575.85	7.38884	0.006224	30	0.87501	0.063034	7.29175	0.525283
4O	232	244	ITSRYQHIKGINF	12	1575.85	7.38208	0.002018	100	0.92923	0.022856	7.74358	0.190467
4O	232	244	ITSRYQHIKGINF	12	1575.85	7.3831	0.004647	1000	1.47537	0.041058	12.2948	0.34215
4O	232	244	ITSRYQHIKGINF	12	1575.85	7.39794	0.000284	10000	2.66988	0.008523	22.249	0.071025
WT	232	244	ITSRYQHIKGINF	12	1575.85	7.33677	0.005032	0	0	0	0	0
WT	232	244	ITSRYQHIKGINF	12	1575.85	7.36024	0.002302	10	0.718102	0.031222	5.98418	0.260183
WT	232	244	ITSRYQHIKGINF	12	1575.85	7.37728	0.00179	30	0.770049	0.031858	6.41707	0.265483
WT	232	244	ITSRYQHIKGINF	12	1575.85	7.38567	0.002925	100	0.789372	0.025703	6.5781	0.214192
WT	232	244	ITSRYQHIKGINF	12	1575.85	7.3895	0.003143	1000	1.16014	0.021579	9.66787	0.179825
WT	232	244	ITSRYQHIKGINF	12	1575.85	7.39846	0.000178	10000	2.17059	0.038057	18.0883	0.317142
4O	232	266	ITSRYQHIKGINFDLPHVVNHAPSYPGVEHVGGDM	31	3883.92	7.65198	0.003852	0	0	0	0	0
4O	232	266	ITSRYQHIKGINFDLPHVVNHAPSYPGVEHVGGDM	31	3883.92	7.67706	0.002125	10	3.7175	0.119468	11.9919	0.385381
4O	232	266	ITSRYQHIKGINFDLPHVVNHAPSYPGVEHVGGDM	31	3883.92	7.69105	0.005641	30	4.30977	0.108829	13.9025	0.351061
4O	232	266	ITSRYQHIKGINFDLPHVVNHAPSYPGVEHVGGDM	31	3883.92	7.68284	0.003032	100	4.68612	0.137886	15.1165	0.444794
4O	232	266	ITSRYQHIKGINFDLPHVVNHAPSYPGVEHVGGDM	31	3883.92	7.68231	0.004132	1000	6.70898	0.188313	21.6419	0.607461
4O	232	266	ITSRYQHIKGINFDLPHVVNHAPSYPGVEHVGGDM	31	3883.92	7.6977	0.003006	10000	9.58337	0.128153	30.9141	0.413397
WT	232	266	ITSRYQHIKGINFDLPHVVNHAPSYPGVEHVGGDM	31	3883.92	7.65517	0.005283	0	0	0	0	0
WT	232	266	ITSRYQHIKGINFDLPHVVNHAPSYPGVEHVGGDM	31	3883.92	7.66764	0.001184	10	3.12504	0.105658	10.0808	0.340832
WT	232	266	ITSRYQHIKGINFDLPHVVNHAPSYPGVEHVGGDM	31	3883.92	7.67941	0.003107	30	3.69234	0.135058	11.9108	0.435671
WT	232	266	ITSRYQHIKGINFDLPHVVNHAPSYPGVEHVGGDM	31	3883.92	7.68553	0.003841	100	4.18733	0.131356	13.5075	0.423729
WT	232	266	ITSRYQHIKGINFDLPHVVNHAPSYPGVEHVGGDM	31	3883.92	7.68891	0.002855	1000	5.4421	0.14239	17.5552	0.459323
WT	232	266	ITSRYQHIKGINFDLPHVVNHAPSYPGVEHVGGDM	31	3883.92	7.6942	0.002738	10000	7.79364	0.175442	25.1408	0.565942
4O	232	267	ITSRYQHIKGINFDLPHVVNHAPSYPGVEHVGGDMF	32	4030.99	8.04991	0.007739	0	0	0	0	0
4O	232	267	ITSRYQHIKGINFDLPHVVNHAPSYPGVEHVGGDMF	32	4030.99	8.08025	0.003338	10	3.563	0.116581	11.1344	0.364316
4O	232	267	ITSRYQHIKGINFDLPHVVNHAPSYPGVEHVGGDMF	32	4030.99	8.09427	0.004774	30	4.18343	0.138633	13.0732	0.433228
4O	232	267	ITSRYQHIKGINFDLPHVVNHAPSYPGVEHVGGDMF	32	4030.99	8.08362	0.00397	100	4.59495	0.144141	14.3592	0.450441
4O	232	267	ITSRYQHIKGINFDLPHVVNHAPSYPGVEHVGGDMF	32	4030.99	8.08069	0.00498	1000	6.83501	0.174266	21.3594	0.544581
4O	232	267	ITSRYQHIKGINFDLPHVVNHAPSYPGVEHVGGDMF	32	4030.99	8.09657	0.004207	10000	9.94511	0.174567	31.0785	0.545522
WT	232	267	ITSRYQHIKGINFDLPHVVNHAPSYPGVEHVGGDMF	32	4030.99	8.05908	0.004771	0	0	0	0	0
WT	232	267	ITSRYQHIKGINFDLPHVVNHAPSYPGVEHVGGDMF	32	4030.99	8.0831	0.013359	10	3.04689	0.081059	9.52152	0.253309
WT	232	267	ITSRYQHIKGINFDLPHVVNHAPSYPGVEHVGGDMF	32	4030.99	8.08784	0.003317	30	3.63457	0.072086	11.358	0.225269
WT	232	267	ITSRYQHIKGINFDLPHVVNHAPSYPGVEHVGGDMF	32	4030.99	8.08985	0.003567	100	4.05969	0.119235	12.6865	0.372609
WT	232	267	ITSRYQHIKGINFDLPHVVNHAPSYPGVEHVGGDMF	32	4030.99	8.09312	0.004686	1000	5.36278	0.078652	16.7587	0.245787
WT	232	267	ITSRYQHIKGINFDLPHVVNHAPSYPGVEHVGGDMF	32	4030.99	8.09617	0.003379	10000	7.91546	0.118945	24.7358	0.371703
4O	237	245	QHIKGINFD	8	1070.55	5.83396	0.004021	0	0	0	0	0
4O	237	245	QHIKGINFD	8	1070.55	5.85888	0.011074	10	0.313392	0.021959	3.9174	0.274487
4O	237	245	QHIKGINFD	8	1070.55	5.87545	0.019421	30	0.316043	0.018279	3.95054	0.228488
4O	237	245	QHIKGINFD	8	1070.55	5.84508	0.007407	100	0.270149	0.015604	3.37686	0.19505
4O	237	245	QHIKGINFD	8	1070.55	5.84509	0.010516	1000	0.271518	0.012008	3.39397	0.1501
4O	237	245	QHIKGINFD	8	1070.55	5.86469	0.001028	10000	0.30233	0.006037	3.77912	0.0754625
WT	237	245	QHIKGINFD	8	1070.55	5.83687	0.007487	0	0	0	0	0
WT	237	245	QHIKGINFD	8	1070.55	5.83065	0.009093	10	0.320188	0.0144	4.00235	0.18
WT	237	245	QHIKGINFD	8	1070.55	5.84794	0.015392	30	0.306187	0.02002	3.82734	0.25025
WT	237	245	QHIKGINFD	8	1070.55	5.84848	0.010248	100	0.290818	0.019834	3.63523	0.247925
WT	237	245	QHIKGINFD	8	1070.55	5.85176	0.010418	1000	0.307162	0.015504	3.83953	0.1938
WT	237	245	QHIKGINFD	8	1070.55	5.86586	0.00434	10000	0.358092	0.020306	4.47615	0.253825
4O	244	266	FDLPHVVNHAPSYPGVEHVGGDM	19	2473.15	7.82479	0.00394	0	0	0	0	0
4O	244	266	FDLPHVVNHAPSYPGVEHVGGDM	19	2473.15	7.84802	0.003752	10	3.1957	0.132375	16.8195	0.696711
4O	244	266	FDLPHVVNHAPSYPGVEHVGGDM	19	2473.15	7.86219	0.004936	30	3.73425	0.164439	19.6539	0.865468
4O	244	266	FDLPHVVNHAPSYPGVEHVGGDM	19	2473.15	7.86041	0.004755	100	4.1054	0.147079	21.6074	0.7741
4O	244	266	FDLPHVVNHAPSYPGVEHVGGDM	19	2473.15	7.85672	0.005776	1000	5.61875	0.264256	29.5724	1.39082
4O	244	266	FDLPHVVNHAPSYPGVEHVGGDM	19	2473.15	7.87247	0.004552	10000	6.81885	0.166996	35.8887	0.878926
WT	244	266	FDLPHVVNHAPSYPGVEHVGGDM	19	2473.15	7.82629	0.006034	0	0	0	0	0
WT	244	266	FDLPHVVNHAPSYPGVEHVGGDM	19	2473.15	7.84401	0.005858	10	2.64339	0.117139	13.9126	0.616521
WT	244	266	FDLPHVVNHAPSYPGVEHVGGDM	19	2473.15	7.853	0.001718	30	3.1989	0.160505	16.8363	0.844763
WT	244	266	FDLPHVVNHAPSYPGVEHVGGDM	19	2473.15	7.85801	0.004207	100	3.69254	0.238325	19.4344	1.25434
WT	244	266	FDLPHVVNHAPSYPGVEHVGGDM	19	2473.15	7.86341	0.003547	1000	4.58065	0.167597	24.1087	0.882089
WT	244	266	FDLPHVVNHAPSYPGVEHVGGDM	19	2473.15	7.86767	0.002794	10000	5.75759	0.291089	30.3031	1.53205
4O	244	267	FDLPHVVNHAPSYPGVEHVGGDMF	20	2620.22	8.43135	0.004464	0	0	0	0	0
4O	244	267	FDLPHVVNHAPSYPGVEHVGGDMF	20	2620.22	8.45383	0.003161	10	3.10172	0.107405	15.5086	0.537025
4O	244	267	FDLPHVVNHAPSYPGVEHVGGDMF	20	2620.22	8.46637	0.004999	30	3.6694	0.143337	18.347	0.716685
4O	244	267	FDLPHVVNHAPSYPGVEHVGGDMF	20	2620.22	8.46007	0.004244	100	4.07404	0.116081	20.3702	0.580405
4O	244	267	FDLPHVVNHAPSYPGVEHVGGDMF	20	2620.22	8.45981	0.006184	1000	5.79788	0.224774	28.9894	1.12387
4O	244	267	FDLPHVVNHAPSYPGVEHVGGDMF	20	2620.22	8.47725	0.003109	10000	7.34672	0.183724	36.7336	0.91862
WT	244	267	FDLPHVVNHAPSYPGVEHVGGDMF	20	2620.22	8.43655	0.004921	0	0	0	0	0
WT	244	267	FDLPHVVNHAPSYPGVEHVGGDMF	20	2620.22	8.4729	0.02858	10	2.59019	0.076511	12.951	0.382555
WT	244	267	FDLPHVVNHAPSYPGVEHVGGDMF	20	2620.22	8.46367	0.001064	30	3.1169	0.126238	15.5845	0.63119
WT	244	267	FDLPHVVNHAPSYPGVEHVGGDMF	20	2620.22	8.4652	0.001603	100	3.55868	0.139143	17.7934	0.695715
WT	244	267	FDLPHVVNHAPSYPGVEHVGGDMF	20	2620.22	8.47264	0.004192	1000	4.52479	0.148698	22.624	0.74349
WT	244	267	FDLPHVVNHAPSYPGVEHVGGDMF	20	2620.22	8.47422	0.001664	10000	5.92542	0.264877	29.6271	1.32438
4O	248	263	HVVNHAPSYPGVEHVG	13	1697.83	10.0755	0.003673	0	0	0	0	0
4O	248	263	HVVNHAPSYPGVEHVG	13	1697.83	10.0855	0.001453	10	2.38666	0.017117	18.3589	0.131669
4O	248	263	HVVNHAPSYPGVEHVG	13	1697.83	10.0858	0.00479	30	2.70326	0.051998	20.7943	0.399985
4O	248	263	HVVNHAPSYPGVEHVG	13	1697.83	10.0885	0.000849	100	3.02844	0.040281	23.2957	0.309854
4O	248	263	HVVNHAPSYPGVEHVG	13	1697.83	10.084	0.002316	1000	4.40797	0.046512	33.9075	0.357785
4O	248	263	HVVNHAPSYPGVEHVG	13	1697.83	10.0858	0.002562	10000	5.26042	0.033616	40.4648	0.258585
WT	248	263	HVVNHAPSYPGVEHVG	13	1697.83	10.0697	0.005335	0	0	0	0	0
WT	248	263	HVVNHAPSYPGVEHVG	13	1697.83	10.1598	0.105104	10	2.24885	0.041399	17.2988	0.318454
WT	248	263	HVVNHAPSYPGVEHVG	13	1697.83	10.0938	0.003481	30	2.47976	0.029362	19.0751	0.225862
WT	248	263	HVVNHAPSYPGVEHVG	13	1697.83	10.0883	0.0033	100	2.68329	0.037583	20.6407	0.2891
WT	248	263	HVVNHAPSYPGVEHVG	13	1697.83	10.0884	0.002164	1000	3.42359	0.096022	26.3353	0.738631
WT	248	263	HVVNHAPSYPGVEHVG	13	1697.83	10.0921	0.000389	10000	4.85641	0.122964	37.357	0.945877
4O	267	277	FASVPSGDAIF	9	1109.54	9.23631	0.003377	0	0	0	0	0
4O	267	277	FASVPSGDAIF	9	1109.54	9.25394	0.002385	10	0.860907	0.0804	9.56563	0.893333
4O	267	277	FASVPSGDAIF	9	1109.54	9.26246	0.002838	30	1.08348	0.094202	12.0387	1.04669
4O	267	277	FASVPSGDAIF	9	1109.54	9.25896	0.003419	100	1.23669	0.100974	13.741	1.12193
4O	267	277	FASVPSGDAIF	9	1109.54	9.25527	0.005386	1000	1.72824	0.139488	19.2027	1.54987
4O	267	277	FASVPSGDAIF	9	1109.54	9.267	0.003461	10000	1.9411	0.14343	21.5677	1.59367
WT	267	277	FASVPSGDAIF	9	1109.54	9.23801	0.005015	0	0	0	0	0
WT	267	277	FASVPSGDAIF	9	1109.54	9.30038	0.071084	10	0.744904	0.059839	8.27671	0.664878
WT	267	277	FASVPSGDAIF	9	1109.54	9.26364	0.002526	30	0.966881	0.089337	10.7431	0.992633
WT	267	277	FASVPSGDAIF	9	1109.54	9.26414	0.003335	100	1.15965	0.093972	12.885	1.04413
WT	267	277	FASVPSGDAIF	9	1109.54	9.26479	0.003446	1000	1.64635	0.124565	18.2928	1.38406
WT	267	277	FASVPSGDAIF	9	1109.54	9.26667	0.004492	10000	1.81976	0.120053	20.2196	1.33392
4O	268	277	ASVPSGDAIF	8	962.47	8.74362	0.002968	0	0	0	0	0
4O	268	277	ASVPSGDAIF	8	962.47	8.7667	0.001261	10	0.882385	0.052298	11.0298	0.653725
4O	268	277	ASVPSGDAIF	8	962.47	8.77782	0.00281	30	1.06186	0.065439	13.2732	0.817987
4O	268	277	ASVPSGDAIF	8	962.47	8.7741	0.002966	100	1.13908	0.090857	14.2385	1.13571
4O	268	277	ASVPSGDAIF	8	962.47	8.77465	0.004604	1000	1.47452	0.127763	18.4315	1.59704
4O	268	277	ASVPSGDAIF	8	962.47	8.78965	0.000558	10000	1.72349	0.144704	21.5437	1.8088
WT	268	277	ASVPSGDAIF	8	962.47	8.74836	0.005493	0	0	0	0	0
WT	268	277	ASVPSGDAIF	8	962.47	8.7945	0.044838	10	0.826203	0.066112	10.3275	0.8264
WT	268	277	ASVPSGDAIF	8	962.47	8.77545	0.00177	30	1.01022	0.074512	12.6278	0.9314
WT	268	277	ASVPSGDAIF	8	962.47	8.77839	0.001294	100	1.13474	0.08327	14.1842	1.04087
WT	268	277	ASVPSGDAIF	8	962.47	8.78446	0.001614	1000	1.44478	0.131272	18.0598	1.6409
WT	268	277	ASVPSGDAIF	8	962.47	8.78874	0.001817	10000	1.65313	0.143985	20.6641	1.79981
WT	277	284	FMKWILHD	7	1088.55	8.62702	0.005717	0	0	0	0	0
WT	277	284	FMKWILHD	7	1088.55	8.67258	0.03933	10	0.080081	0.046156	1.14401	0.659371
WT	277	284	FMKWILHD	7	1088.55	8.65366	0.0027	30	0.105928	0.04211	1.51326	0.601571
WT	277	284	FMKWILHD	7	1088.55	8.65334	0.00186	100	0.140426	0.045935	2.00609	0.656214
WT	277	284	FMKWILHD	7	1088.55	8.66065	0.00319	1000	0.388901	0.048798	5.55573	0.697114
WT	277	284	FMKWILHD	7	1088.55	8.67201	0.006923	10000	1.38628	0.071244	19.804	1.01777
WT	278	282	MKWIL	4	689.393	9.43435	0.006045	0	0	0	0	0
WT	278	282	MKWIL	4	689.393	9.49531	0.073142	10	-0.048923	0.060651	-1.22308	1.51627
WT	278	282	MKWIL	4	689.393	9.46176	0.002504	30	-0.002272	0.008306	-0.0568	0.20765
WT	278	282	MKWIL	4	689.393	9.4609	0.005528	100	-0.015289	0.009706	-0.382225	0.24265
WT	278	282	MKWIL	4	689.393	9.46118	0.002899	1000	0.031195	0.022753	0.779875	0.568825
WT	278	282	MKWIL	4	689.393	9.46033	0.003445	10000	0.436695	0.013809	10.9174	0.345225
WT	278	284	MKWILHD	6	941.479	8.07557	0.004719	0	0	0	0	0
WT	278	284	MKWILHD	6	941.479	8.0989	0.012571	10	0.108322	0.283973	1.80537	4.73288
WT	278	284	MKWILHD	6	941.479	8.10367	0.002555	30	0.144675	0.27316	2.41125	4.55267
WT	278	284	MKWILHD	6	941.479	8.10731	0.004266	100	0.109215	0.274913	1.82025	4.58188
WT	278	284	MKWILHD	6	941.479	8.11146	0.004087	1000	0.159362	0.269551	2.65603	4.49252
WT	278	284	MKWILHD	6	941.479	8.11523	0.00374	10000	0.637544	0.256507	10.6257	4.27512
WT	278	285	MKWILHDW	7	1127.56	9.03351	0.006561	0	0	0	0	0
WT	278	285	MKWILHDW	7	1127.56	9.08824	0.056716	10	0.422563	0.108333	6.03661	1.54761
WT	278	285	MKWILHDW	7	1127.56	9.05927	0.001873	30	0.412629	0.102217	5.8947	1.46024
WT	278	285	MKWILHDW	7	1127.56	9.05902	0.003385	100	0.398037	0.107128	5.68624	1.5304
WT	278	285	MKWILHDW	7	1127.56	9.06213	0.001723	1000	0.513498	0.112612	7.33569	1.60874
WT	278	285	MKWILHDW	7	1127.56	9.06424	0.001653	10000	1.00907	0.110914	14.4153	1.58449
WT	278	288	MKWILHDWSDE	10	1458.66	8.76109	0.004249	0	0	0	0	0
WT	278	288	MKWILHDWSDE	10	1458.66	8.80979	0.045606	10	0.81596	0.094192	8.1596	0.94192
WT	278	288	MKWILHDWSDE	10	1458.66	8.79049	0.002344	30	0.952465	0.092168	9.52465	0.92168
WT	278	288	MKWILHDWSDE	10	1458.66	8.78891	0.002714	100	0.978869	0.091694	9.78869	0.91694
WT	278	288	MKWILHDWSDE	10	1458.66	8.79639	0.003093	1000	1.04921	0.093959	10.4921	0.93959
WT	278	288	MKWILHDWSDE	10	1458.66	8.80064	0.002556	10000	1.52828	0.099021	15.2828	0.99021
WT	278	290	MKWILHDWSDEHC	12	1698.73	8.4356	0.006223	0	0	0	0	0
WT	278	290	MKWILHDWSDEHC	12	1698.73	8.47357	0.028485	10	0.831322	0.162453	6.92768	1.35377
WT	278	290	MKWILHDWSDEHC	12	1698.73	8.46336	0.00622	30	1.02248	0.117865	8.52068	0.982208
WT	278	290	MKWILHDWSDEHC	12	1698.73	8.46537	0.005651	100	1.03604	0.132658	8.6337	1.10548
WT	278	290	MKWILHDWSDEHC	12	1698.73	8.47322	0.005917	1000	1.055	0.125385	8.79165	1.04487
WT	278	290	MKWILHDWSDEHC	12	1698.73	8.47816	0.004782	10000	1.53023	0.11755	12.7519	0.979583
WT	278	293	MKWILHDWSDEHCLKL	15	2052.99	8.65317	0.004502	0	0	0	0	0
WT	278	293	MKWILHDWSDEHCLKL	15	2052.99	8.70818	0.037192	10	0.51199	0.094023	3.41327	0.62682
WT	278	293	MKWILHDWSDEHCLKL	15	2052.99	8.6934	0.004087	30	0.614836	0.123884	4.09891	0.825893
WT	278	293	MKWILHDWSDEHCLKL	15	2052.99	8.69343	0.003988	100	0.668452	0.115427	4.45635	0.769513
WT	278	293	MKWILHDWSDEHCLKL	15	2052.99	8.70014	0.003435	1000	0.843773	0.128574	5.62515	0.85716
WT	278	293	MKWILHDWSDEHCLKL	15	2052.99	8.70605	0.0035	10000	1.79685	0.200249	11.979	1.33499
4O	285	290	WSDEHC	5	775.259	6.44006	0.004737	0	0	0	0	0
4O	285	290	WSDEHC	5	775.259	6.47306	0.011718	10	0.661055	0.043962	13.2211	0.87924
4O	285	290	WSDEHC	5	775.259	6.49396	0.019827	30	0.611086	0.03748	12.2217	0.7496
4O	285	290	WSDEHC	5	775.259	6.46076	0.008159	100	0.576191	0.034448	11.5238	0.68896
4O	285	290	WSDEHC	5	775.259	6.46501	0.015388	1000	0.570546	0.02239	11.4109	0.4478
4O	285	290	WSDEHC	5	775.259	6.48269	0.002425	10000	0.609029	0.018355	12.1806	0.3671
WT	285	290	WSDEHC	5	775.259	6.43039	0.004213	0	0	0	0	0
WT	285	290	WSDEHC	5	775.259	6.43744	0.00849	10	0.676852	0.02409	13.537	0.4818
WT	285	290	WSDEHC	5	775.259	6.46161	0.014515	30	0.625008	0.015654	12.5002	0.31308
WT	285	290	WSDEHC	5	775.259	6.45798	0.009559	100	0.575293	0.022367	11.5059	0.44734
WT	285	290	WSDEHC	5	775.259	6.46536	0.011798	1000	0.570381	0.016879	11.4076	0.33758
WT	285	290	WSDEHC	5	775.259	6.47933	0.001196	10000	0.546423	0.012973	10.9285	0.25946
4O	285	298	WSDEHCLKLLKNCY	13	1750.82	8.30966	0.003552	0	0	0	0	0
4O	285	298	WSDEHCLKLLKNCY	13	1750.82	8.33749	0.002781	10	0.284489	0.061281	2.18838	0.471392
4O	285	298	WSDEHCLKLLKNCY	13	1750.82	8.34802	0.004725	30	0.295166	0.056711	2.27051	0.436238
4O	285	298	WSDEHCLKLLKNCY	13	1750.82	8.34141	0.003261	100	0.263883	0.067047	2.02987	0.515746
4O	285	298	WSDEHCLKLLKNCY	13	1750.82	8.33952	0.005456	1000	0.41953	0.072436	3.22715	0.5572
4O	285	298	WSDEHCLKLLKNCY	13	1750.82	8.35703	0.003497	10000	1.18938	0.229346	9.14911	1.7642
WT	285	298	WSDEHCLKLLKNCY	13	1750.82	8.3173	0.005443	0	0	0	0	0
WT	285	298	WSDEHCLKLLKNCY	13	1750.82	8.34816	0.025509	10	0.24923	0.071753	1.91715	0.551946
WT	285	298	WSDEHCLKLLKNCY	13	1750.82	8.34182	0.001807	30	0.267346	0.056879	2.05651	0.437531
WT	285	298	WSDEHCLKLLKNCY	13	1750.82	8.34606	0.004426	100	0.267515	0.057876	2.05781	0.4452
WT	285	298	WSDEHCLKLLKNCY	13	1750.82	8.35156	0.003544	1000	0.343892	0.088226	2.64532	0.678662
WT	285	298	WSDEHCLKLLKNCY	13	1750.82	8.35321	0.003222	10000	1.11934	0.157204	8.61032	1.20926
4O	289	293	HCLKL	4	612.341	6.76765	0.010859	0	0	0	0	0
4O	289	293	HCLKL	4	612.341	6.81129	0.018554	10	0.058218	0.011993	1.45545	0.299825
4O	289	293	HCLKL	4	612.341	6.84025	0.03828	30	0.067466	0.009711	1.68665	0.242775
4O	289	293	HCLKL	4	612.341	6.76309	0.021919	100	0.040912	0.010494	1.0228	0.26235
4O	289	293	HCLKL	4	612.341	6.77936	0.028997	1000	0.119793	0.008014	2.99483	0.20035
4O	289	293	HCLKL	4	612.341	6.79636	0.013862	10000	0.472827	0.017978	11.8207	0.44945
WT	289	293	HCLKL	4	612.341	6.75592	0.014604	0	0	0	0	0
WT	289	293	HCLKL	4	612.341	6.75201	0.018158	10	0.051238	0.019391	1.28095	0.484775
WT	289	293	HCLKL	4	612.341	6.78653	0.024926	30	0.040403	0.010324	1.01008	0.2581
WT	289	293	HCLKL	4	612.341	6.77028	0.008048	100	0.029744	0.026532	0.7436	0.6633
WT	289	293	HCLKL	4	612.341	6.78058	0.025147	1000	0.073495	0.01204	1.83738	0.301
WT	289	293	HCLKL	4	612.341	6.80268	0.004663	10000	0.38602	0.022601	9.6505	0.565025
WT	289	311	HCLKLLKNCYKAIPDNGKVIVVE	21	2596.42	7.56208	0.007577	0	0	0	0	0
WT	289	311	HCLKLLKNCYKAIPDNGKVIVVE	21	2596.42	7.57273	0.004584	10	1.1163	0.065247	5.3157	0.3107
WT	289	311	HCLKLLKNCYKAIPDNGKVIVVE	21	2596.42	7.58796	0.007697	30	1.31592	0.076606	6.2663	0.36479
WT	289	311	HCLKLLKNCYKAIPDNGKVIVVE	21	2596.42	7.59258	0.006467	100	1.60075	0.109978	7.62263	0.523705
WT	289	311	HCLKLLKNCYKAIPDNGKVIVVE	21	2596.42	7.59725	0.007394	1000	2.52164	0.078091	12.0078	0.371862
WT	289	311	HCLKLLKNCYKAIPDNGKVIVVE	21	2596.42	7.6091	0.008538	10000	3.44464	0.092439	16.403	0.440186
4O	294	298	LKNCY	4	639.305	6.23841	0.005921	0	0	0	0	0
4O	294	298	LKNCY	4	639.305	6.26935	0.014719	10	0.147007	0.016025	3.67517	0.400625
4O	294	298	LKNCY	4	639.305	6.29151	0.027289	30	0.134503	0.01085	3.36258	0.27125
4O	294	298	LKNCY	4	639.305	6.2462	0.013071	100	0.114372	0.009743	2.8593	0.243575
4O	294	298	LKNCY	4	639.305	6.2477	0.020123	1000	0.119132	0.013253	2.9783	0.331325
4O	294	298	LKNCY	4	639.305	6.27341	0.003392	10000	0.229512	0.011567	5.7378	0.289175
WT	294	298	LKNCY	4	639.305	6.2283	0.004962	0	0	0	0	0
WT	294	298	LKNCY	4	639.305	6.23219	0.011763	10	0.110682	0.029828	2.76705	0.7457
WT	294	298	LKNCY	4	639.305	6.25604	0.017877	30	0.119882	0.029807	2.99705	0.745175
WT	294	298	LKNCY	4	639.305	6.24536	0.015475	100	0.109832	0.033056	2.7458	0.8264
WT	294	298	LKNCY	4	639.305	6.25362	0.016804	1000	0.122372	0.03068	3.0593	0.767
WT	294	298	LKNCY	4	639.305	6.27232	0.002788	10000	0.182589	0.029781	4.56473	0.744525
WT	294	311	LKNCYKAIPDNGKVIVVE	16	2002.09	7.08276	0.009565	0	0	0	0	0
WT	294	311	LKNCYKAIPDNGKVIVVE	16	2002.09	7.07772	0.009839	10	0.97486	0.101662	6.09287	0.635387
WT	294	311	LKNCYKAIPDNGKVIVVE	16	2002.09	7.10026	0.011595	30	1.04922	0.146773	6.55761	0.917331
WT	294	311	LKNCYKAIPDNGKVIVVE	16	2002.09	7.10591	0.007644	100	1.2691	0.156133	7.93186	0.975831
WT	294	311	LKNCYKAIPDNGKVIVVE	16	2002.09	7.11086	0.014499	1000	2.0002	0.286707	12.5013	1.79192
WT	294	311	LKNCYKAIPDNGKVIVVE	16	2002.09	7.12689	0.006544	10000	2.42497	0.405579	15.1561	2.53487
WT	294	322	LKNCYKAIPDNGKVIVVEALLPAMPETST	25	3113.65	8.40713	0.006052	0	0	0	0	0
WT	294	322	LKNCYKAIPDNGKVIVVEALLPAMPETST	25	3113.65	8.44296	0.028081	10	1.09742	0.112604	4.38967	0.450416
WT	294	322	LKNCYKAIPDNGKVIVVEALLPAMPETST	25	3113.65	8.43391	0.003056	30	1.28178	0.086738	5.12711	0.346952
WT	294	322	LKNCYKAIPDNGKVIVVEALLPAMPETST	25	3113.65	8.43729	0.004302	100	1.53371	0.108094	6.13482	0.432376
WT	294	322	LKNCYKAIPDNGKVIVVEALLPAMPETST	25	3113.65	8.44281	0.00514	1000	2.4626	0.174243	9.85041	0.696972
WT	294	322	LKNCYKAIPDNGKVIVVEALLPAMPETST	25	3113.65	8.44491	0.003258	10000	3.78473	0.161269	15.1389	0.645076
WT	299	311	KAIPDNGKVIVVE	11	1380.8	6.63278	0.008634	0	0	0	0	0
WT	299	311	KAIPDNGKVIVVE	11	1380.8	6.6259	0.011512	10	0.94807	0.164682	8.61882	1.49711
WT	299	311	KAIPDNGKVIVVE	11	1380.8	6.6549	0.020764	30	1.0268	0.166104	9.33452	1.51004
WT	299	311	KAIPDNGKVIVVE	11	1380.8	6.65547	0.011214	100	1.07996	0.147558	9.81785	1.34144
WT	299	311	KAIPDNGKVIVVE	11	1380.8	6.66692	0.023407	1000	1.47614	0.153076	13.4195	1.3916
WT	299	311	KAIPDNGKVIVVE	11	1380.8	6.68368	0.01299	10000	1.74653	0.15877	15.8776	1.44336
4O	301	306	IPDNGK	4	642.333	7.07846	0.002568	0	0	0	0	0
4O	301	306	IPDNGK	4	642.333	7.10483	0.009861	10	0.100975	0.033881	2.52438	0.847025
4O	301	306	IPDNGK	4	642.333	7.12406	0.017899	30	0.150402	0.024638	3.76005	0.61595
4O	301	306	IPDNGK	4	642.333	7.08433	0.017973	100	0.234508	0.036638	5.8627	0.91595
4O	301	306	IPDNGK	4	642.333	7.09472	0.020488	1000	0.646285	0.048912	16.1571	1.2228
4O	301	306	IPDNGK	4	642.333	7.11126	0.008401	10000	0.759655	0.017129	18.9914	0.428225
WT	301	306	IPDNGK	4	642.333	7.06907	0.006891	0	0	0	0	0
WT	301	306	IPDNGK	4	642.333	7.06377	0.01027	10	0.107577	0.027975	2.68942	0.699375
WT	301	306	IPDNGK	4	642.333	7.09205	0.011578	30	0.133413	0.00789	3.33533	0.19725
WT	301	306	IPDNGK	4	642.333	7.09141	0.004906	100	0.224308	0.014857	5.6077	0.371425
WT	301	306	IPDNGK	4	642.333	7.09511	0.016539	1000	0.605195	0.028551	15.1299	0.713775
WT	301	306	IPDNGK	4	642.333	7.11375	0.003642	10000	0.682396	0.02458	17.0599	0.6145
WT	306	311	KVIVVE	5	685.437	6.4071	0.005105	0	0	0	0	0
WT	306	311	KVIVVE	5	685.437	6.41147	0.010072	10	0.050435	0.016199	1.0087	0.32398
WT	306	311	KVIVVE	5	685.437	6.43304	0.016626	30	0.031358	0.018361	0.62716	0.36722
WT	306	311	KVIVVE	5	685.437	6.43048	0.008487	100	0.023578	0.015795	0.47156	0.3159
WT	306	311	KVIVVE	5	685.437	6.43798	0.015206	1000	0.054573	0.018703	1.09146	0.37406
WT	306	311	KVIVVE	5	685.437	6.45395	0.0007	10000	0.062301	0.017505	1.24602	0.3501
4O	312	330	ALLPAMPETSTATKTTSQL	16	1960.02	8.12394	0.002546	0	0	0	0	0
4O	312	330	ALLPAMPETSTATKTTSQL	16	1960.02	8.14886	0.004725	10	4.42481	0.289272	27.6551	1.80795
4O	312	330	ALLPAMPETSTATKTTSQL	16	1960.02	8.16625	0.004197	30	4.94056	0.263044	30.8785	1.64403
4O	312	330	ALLPAMPETSTATKTTSQL	16	1960.02	8.16088	0.006289	100	5.06145	0.263265	31.6341	1.64541
4O	312	330	ALLPAMPETSTATKTTSQL	16	1960.02	8.15754	0.004728	1000	6.217	0.296147	38.8563	1.85092
4O	312	330	ALLPAMPETSTATKTTSQL	16	1960.02	8.17365	0.004706	10000	7.14121	0.323799	44.6325	2.02374
WT	312	330	ALLPAMPETSTATKTTSQL	16	1960.02	8.13392	0.005632	0	0	0	0	0
WT	312	330	ALLPAMPETSTATKTTSQL	16	1960.02	8.15821	0.018563	10	3.97275	0.199631	24.8297	1.24769
WT	312	330	ALLPAMPETSTATKTTSQL	16	1960.02	8.15945	0.003935	30	4.46168	0.190919	27.8855	1.19324
WT	312	330	ALLPAMPETSTATKTTSQL	16	1960.02	8.16467	0.004028	100	4.63492	0.225254	28.9683	1.40784
WT	312	330	ALLPAMPETSTATKTTSQL	16	1960.02	8.1687	0.003486	1000	5.62023	0.198483	35.1264	1.24052
WT	312	330	ALLPAMPETSTATKTTSQL	16	1960.02	8.17154	0.003812	10000	6.96585	0.254926	43.5365	1.59329
4O	315	330	PAMPETSTATKTTSQL	13	1662.81	6.84996	0.005425	0	0	0	0	0
4O	315	330	PAMPETSTATKTTSQL	13	1662.81	6.8699	0.007504	10	3.897	0.252516	29.9769	1.94243
4O	315	330	PAMPETSTATKTTSQL	13	1662.81	6.89001	0.016835	30	4.38371	0.254456	33.7209	1.95735
4O	315	330	PAMPETSTATKTTSQL	13	1662.81	6.86196	0.0096	100	4.43586	0.242256	34.122	1.86351
4O	315	330	PAMPETSTATKTTSQL	13	1662.81	6.86612	0.01096	1000	5.50088	0.307642	42.3145	2.36648
4O	315	330	PAMPETSTATKTTSQL	13	1662.81	6.87986	0.00527	10000	6.182	0.420517	47.5539	3.23475
WT	315	330	PAMPETSTATKTTSQL	13	1662.81	6.85303	0.007147	0	0	0	0	0
WT	315	330	PAMPETSTATKTTSQL	13	1662.81	6.84806	0.008456	10	3.65479	0.258708	28.1138	1.99006
WT	315	330	PAMPETSTATKTTSQL	13	1662.81	6.86735	0.009643	30	4.18856	0.258192	32.2197	1.98609
WT	315	330	PAMPETSTATKTTSQL	13	1662.81	6.87194	0.00482	100	4.29256	0.251699	33.0197	1.93615
WT	315	330	PAMPETSTATKTTSQL	13	1662.81	6.87602	0.010466	1000	5.33803	0.312142	41.0618	2.40109
WT	315	330	PAMPETSTATKTTSQL	13	1662.81	6.88604	0.005095	10000	6.54359	0.476666	50.3353	3.66666
4O	323	341	ATKTTSQLDVLMMTQNPGG	17	1991.97	8.47534	0.003232	0	0	0	0	0
4O	323	341	ATKTTSQLDVLMMTQNPGG	17	1991.97	8.49219	0.000964	10	3.64023	0.112555	21.4131	0.662088
4O	323	341	ATKTTSQLDVLMMTQNPGG	17	1991.97	8.50268	0.002874	30	4.17264	0.111314	24.5449	0.654788
4O	323	341	ATKTTSQLDVLMMTQNPGG	17	1991.97	8.49615	0.003207	100	4.51009	0.173741	26.5299	1.02201
4O	323	341	ATKTTSQLDVLMMTQNPGG	17	1991.97	8.49215	0.004283	1000	5.3455	0.168628	31.4441	0.991929
4O	323	341	ATKTTSQLDVLMMTQNPGG	17	1991.97	8.50292	0.001721	10000	5.89074	0.137004	34.6514	0.805906
WT	323	341	ATKTTSQLDVLMMTQNPGG	17	1991.97	8.47715	0.004311	0	0	0	0	0
WT	323	341	ATKTTSQLDVLMMTQNPGG	17	1991.97	8.50796	0.031527	10	3.67545	0.095622	21.6203	0.562482
WT	323	341	ATKTTSQLDVLMMTQNPGG	17	1991.97	8.49514	0.001311	30	4.15711	0.101609	24.4536	0.5977
WT	323	341	ATKTTSQLDVLMMTQNPGG	17	1991.97	8.49603	0.001992	100	4.56611	0.175191	26.8594	1.03054
WT	323	341	ATKTTSQLDVLMMTQNPGG	17	1991.97	8.49981	0.002852	1000	5.42509	0.129019	31.9123	0.758935
WT	323	341	ATKTTSQLDVLMMTQNPGG	17	1991.97	8.49982	0.002552	10000	5.91878	0.184901	34.8164	1.08765
4O	330	343	LDVLMMTQNPGGKE	12	1531.74	6.84698	0.007378	0	0	0	0	0
4O	330	343	LDVLMMTQNPGGKE	12	1531.74	6.86449	0.008485	10	3.66684	0.065747	30.557	0.547892
4O	330	343	LDVLMMTQNPGGKE	12	1531.74	6.88646	0.017187	30	4.24582	0.030169	35.3818	0.251408
4O	330	343	LDVLMMTQNPGGKE	12	1531.74	6.85874	0.009741	100	4.23619	0.031161	35.3016	0.259675
4O	330	343	LDVLMMTQNPGGKE	12	1531.74	6.86065	0.01187	1000	5.16043	0.051095	43.0036	0.425792
4O	330	343	LDVLMMTQNPGGKE	12	1531.74	6.87536	0.003991	10000	5.59911	0.021767	46.6593	0.181392
WT	330	343	LDVLMMTQNPGGKE	12	1531.74	6.85205	0.00704	0	0	0	0	0
WT	330	343	LDVLMMTQNPGGKE	12	1531.74	6.84463	0.007243	10	3.51514	0.052526	29.2928	0.437717
WT	330	343	LDVLMMTQNPGGKE	12	1531.74	6.86441	0.009478	30	4.15621	0.034498	34.6351	0.287483
WT	330	343	LDVLMMTQNPGGKE	12	1531.74	6.86918	0.004159	100	4.17904	0.021793	34.8254	0.181608
WT	330	343	LDVLMMTQNPGGKE	12	1531.74	6.87234	0.010483	1000	5.06893	0.024875	42.2411	0.207292
WT	330	343	LDVLMMTQNPGGKE	12	1531.74	6.8825	0.004585	10000	6.06989	0.107377	50.5824	0.894808
4O	334	349	MMTQNPGGKERSEQEF	14	1867.82	6.71573	0.008231	0	0	0	0	0
4O	334	349	MMTQNPGGKERSEQEF	14	1867.82	6.75835	0.011041	10	2.70969	0.161918	19.3549	1.15656
4O	334	349	MMTQNPGGKERSEQEF	14	1867.82	6.77991	0.024943	30	3.1463	0.157896	22.4736	1.12783
4O	334	349	MMTQNPGGKERSEQEF	14	1867.82	6.7295	0.014963	100	3.66602	0.207819	26.1859	1.48442
4O	334	349	MMTQNPGGKERSEQEF	14	1867.82	6.74226	0.016739	1000	4.99695	0.239478	35.6925	1.71056
4O	334	349	MMTQNPGGKERSEQEF	14	1867.82	6.75737	0.008286	10000	5.92145	0.285255	42.296	2.03754
WT	334	349	MMTQNPGGKERSEQEF	14	1867.82	6.71701	0.008434	0	0	0	0	0
WT	334	349	MMTQNPGGKERSEQEF	14	1867.82	6.72365	0.01042	10	2.33227	0.122254	16.6591	0.873243
WT	334	349	MMTQNPGGKERSEQEF	14	1867.82	6.74782	0.013826	30	2.6122	0.115053	18.6586	0.821807
WT	334	349	MMTQNPGGKERSEQEF	14	1867.82	6.74556	0.005951	100	2.91108	0.157152	20.7935	1.12251
WT	334	349	MMTQNPGGKERSEQEF	14	1867.82	6.75164	0.015262	1000	4.23235	0.208152	30.2311	1.4868
WT	334	349	MMTQNPGGKERSEQEF	14	1867.82	6.76564	0.004375	10000	5.22903	0.248204	37.3502	1.77289
4O	335	349	MTQNPGGKERSEQEF	13	1736.78	6.36184	0.007405	0	0	0	0	0
4O	335	349	MTQNPGGKERSEQEF	13	1736.78	6.39428	0.014366	10	2.51489	0.164486	19.3453	1.26528
4O	335	349	MTQNPGGKERSEQEF	13	1736.78	6.4146	0.028363	30	2.85516	0.136874	21.9627	1.05288
4O	335	349	MTQNPGGKERSEQEF	13	1736.78	6.36743	0.01412	100	3.16734	0.149581	24.3642	1.15062
4O	335	349	MTQNPGGKERSEQEF	13	1736.78	6.37446	0.018426	1000	4.32334	0.152406	33.2565	1.17235
4O	335	349	MTQNPGGKERSEQEF	13	1736.78	6.39683	0.006648	10000	5.2353	0.220264	40.2715	1.69434
WT	335	349	MTQNPGGKERSEQEF	13	1736.78	6.35074	0.007419	0	0	0	0	0
WT	335	349	MTQNPGGKERSEQEF	13	1736.78	6.35242	0.012627	10	2.26171	0.14254	17.3978	1.09646
WT	335	349	MTQNPGGKERSEQEF	13	1736.78	6.37554	0.017328	30	2.54603	0.118395	19.5848	0.910731
WT	335	349	MTQNPGGKERSEQEF	13	1736.78	6.37198	0.010073	100	2.73146	0.142139	21.0112	1.09338
WT	335	349	MTQNPGGKERSEQEF	13	1736.78	6.37703	0.016259	1000	3.69251	0.164943	28.4039	1.26879
WT	335	349	MTQNPGGKERSEQEF	13	1736.78	6.39415	0.006572	10000	4.6577	0.182985	35.8285	1.40758
4O	350	363	MALATGAGFSGIRY	13	1413.71	8.54272	0.002408	0	0	0	0	0
4O	350	363	MALATGAGFSGIRY	13	1413.71	8.55905	0.000984	10	1.45809	0.01485	11.2161	0.114231
4O	350	363	MALATGAGFSGIRY	13	1413.71	8.56816	0.003451	30	1.73064	0.017914	13.3126	0.1378
4O	350	363	MALATGAGFSGIRY	13	1413.71	8.56283	0.004123	100	2.24266	0.015389	17.2512	0.118377
4O	350	363	MALATGAGFSGIRY	13	1413.71	8.56067	0.00453	1000	4.01892	0.055324	30.9147	0.425569
4O	350	363	MALATGAGFSGIRY	13	1413.71	8.57573	1.74546e-05	10000	4.85276	0.054229	37.3289	0.417146
WT	350	363	MALATGAGFSGIRY	13	1413.71	8.54777	0.007563	0	0	0	0	0
WT	350	363	MALATGAGFSGIRY	13	1413.71	8.57782	0.033224	10	1.38521	0.02522	10.6554	0.194
WT	350	363	MALATGAGFSGIRY	13	1413.71	8.56544	0.00043	30	1.64175	0.018921	12.6289	0.145546
WT	350	363	MALATGAGFSGIRY	13	1413.71	8.566	0.000199	100	2.09292	0.033265	16.0993	0.255885
WT	350	363	MALATGAGFSGIRY	13	1413.71	8.57034	0.00212	1000	3.63661	0.033525	27.974	0.257885
WT	350	363	MALATGAGFSGIRY	13	1413.71	8.57262	0.001804	10000	4.66972	0.09572	35.9209	0.736308
4O	350	365	MALATGAGFSGIRYEC	15	1645.76	8.63392	0.002389	0	0	0	0	0
4O	350	365	MALATGAGFSGIRYEC	15	1645.76	8.65404	0.0006	10	1.81974	0.049078	12.1316	0.327187
4O	350	365	MALATGAGFSGIRYEC	15	1645.76	8.66639	0.006387	30	2.42833	0.03405	16.1889	0.227
4O	350	365	MALATGAGFSGIRYEC	15	1645.76	8.65851	0.003956	100	3.17022	0.045654	21.1348	0.30436
4O	350	365	MALATGAGFSGIRYEC	15	1645.76	8.65576	0.002746	1000	5.01816	0.031951	33.4544	0.213007
4O	350	365	MALATGAGFSGIRYEC	15	1645.76	8.68095	0.000637	10000	5.91328	0.059745	39.4218	0.3983
WT	350	365	MALATGAGFSGIRYEC	15	1645.76	8.6294	0.005117	0	0	0	0	0
WT	350	365	MALATGAGFSGIRYEC	15	1645.76	8.67727	0.040503	10	1.57828	0.035076	10.5219	0.23384
WT	350	365	MALATGAGFSGIRYEC	15	1645.76	8.65625	0.004146	30	2.14794	0.038777	14.3196	0.258513
WT	350	365	MALATGAGFSGIRYEC	15	1645.76	8.65361	0.000924	100	2.96281	0.042378	19.7521	0.28252
WT	350	365	MALATGAGFSGIRYEC	15	1645.76	8.65943	0.001391	1000	4.77631	0.023093	31.8421	0.153953
WT	350	365	MALATGAGFSGIRYEC	15	1645.76	8.66739	0.007537	10000	5.77295	0.116664	38.4864	0.77776
4O	350	366	MALATGAGFSGIRYECF	16	1792.83	9.41891	0.004122	0	0	0	0	0
4O	350	366	MALATGAGFSGIRYECF	16	1792.83	9.43939	0.003251	10	2.16563	0.356174	13.5352	2.22609
4O	350	366	MALATGAGFSGIRYECF	16	1792.83	9.44717	0.00383	30	2.71648	0.431185	16.978	2.69491
4O	350	366	MALATGAGFSGIRYECF	16	1792.83	9.43883	0.00503	100	3.26497	0.48862	20.4061	3.05388
4O	350	366	MALATGAGFSGIRYECF	16	1792.83	9.43552	0.005572	1000	5.03843	0.553275	31.4902	3.45797
4O	350	366	MALATGAGFSGIRYECF	16	1792.83	9.44561	0.002901	10000	5.8582	0.572656	36.6137	3.5791
WT	350	366	MALATGAGFSGIRYECF	16	1792.83	9.42448	0.006853	0	0	0	0	0
WT	350	366	MALATGAGFSGIRYECF	16	1792.83	9.48765	0.072384	10	1.99817	0.362261	12.4886	2.26413
WT	350	366	MALATGAGFSGIRYECF	16	1792.83	9.4495	0.003349	30	2.4874	0.41441	15.5463	2.59006
WT	350	366	MALATGAGFSGIRYECF	16	1792.83	9.45	0.006074	100	3.16547	0.481134	19.7842	3.00709
WT	350	366	MALATGAGFSGIRYECF	16	1792.83	9.44906	0.004896	1000	4.79928	0.559084	29.9955	3.49428
WT	350	366	MALATGAGFSGIRYECF	16	1792.83	9.44638	0.004957	10000	5.83859	0.637603	36.4912	3.98502
4O	352	365	LATGAGFSGIRYEC	13	1443.68	8.22532	0.007714	0	0	0	0	0
4O	352	365	LATGAGFSGIRYEC	13	1443.68	8.24822	0.002211	10	1.97284	0.034446	15.1757	0.264969
4O	352	365	LATGAGFSGIRYEC	13	1443.68	8.26259	0.00389	30	2.64593	0.125128	20.3533	0.962523
4O	352	365	LATGAGFSGIRYEC	13	1443.68	8.25806	0.004742	100	3.52057	0.038685	27.0813	0.297577
4O	352	365	LATGAGFSGIRYEC	13	1443.68	8.25573	0.00711	1000	5.17394	0.144458	39.7996	1.11122
4O	352	365	LATGAGFSGIRYEC	13	1443.68	8.26907	0.00036	10000	5.8601	0.104399	45.0777	0.803069
WT	352	365	LATGAGFSGIRYEC	13	1443.68	8.23164	0.005699	0	0	0	0	0
WT	352	365	LATGAGFSGIRYEC	13	1443.68	8.26334	0.02266	10	1.82497	0.03539	14.0382	0.272231
WT	352	365	LATGAGFSGIRYEC	13	1443.68	8.2616	0.002564	30	2.37517	0.04708	18.2705	0.362154
WT	352	365	LATGAGFSGIRYEC	13	1443.68	8.26556	0.002664	100	3.29766	0.072	25.3666	0.553846
WT	352	365	LATGAGFSGIRYEC	13	1443.68	8.26806	0.002695	1000	5.0623	0.047859	38.9408	0.368146
WT	352	365	LATGAGFSGIRYEC	13	1443.68	8.27305	0.001569	10000	5.85383	0.049734	45.0294	0.382569
4O	352	366	LATGAGFSGIRYECF	14	1590.75	9.17125	0.003912	0	0	0	0	0
4O	352	366	LATGAGFSGIRYECF	14	1590.75	9.18892	0.001822	10	2.57585	0.095479	18.399	0.681993
4O	352	366	LATGAGFSGIRYECF	14	1590.75	9.19674	0.00317	30	3.18438	0.078419	22.7456	0.560136
4O	352	366	LATGAGFSGIRYECF	14	1590.75	9.19049	0.005048	100	3.86527	0.063507	27.609	0.453621
4O	352	366	LATGAGFSGIRYECF	14	1590.75	9.1853	0.005315	1000	5.52671	0.076771	39.4765	0.548364
4O	352	366	LATGAGFSGIRYECF	14	1590.75	9.19821	0.000521	10000	6.20441	0.062072	44.3172	0.443371
WT	352	366	LATGAGFSGIRYECF	14	1590.75	9.17118	0.00518	0	0	0	0	0
WT	352	366	LATGAGFSGIRYECF	14	1590.75	9.22757	0.063677	10	2.37353	0.018335	16.9538	0.130964
WT	352	366	LATGAGFSGIRYECF	14	1590.75	9.19681	0.000386	30	2.97	0.027439	21.2143	0.195993
WT	352	366	LATGAGFSGIRYECF	14	1590.75	9.19651	0.001343	100	3.80149	0.036244	27.1535	0.258886
WT	352	366	LATGAGFSGIRYECF	14	1590.75	9.19588	0.00343	1000	5.35378	0.100848	38.2413	0.720343
WT	352	366	LATGAGFSGIRYECF	14	1590.75	9.19855	0.001633	10000	6.22775	0.113618	44.4839	0.811557
4O	353	363	ATGAGFSGIRY	10	1098.55	7.85893	0.004099	0	0	0	0	0
4O	353	363	ATGAGFSGIRY	10	1098.55	7.88143	0.00113	10	1.42457	0.058042	14.2457	0.58042
4O	353	363	ATGAGFSGIRY	10	1098.55	7.89167	0.004723	30	1.74989	0.032547	17.4989	0.32547
4O	353	363	ATGAGFSGIRY	10	1098.55	7.88818	0.00188	100	2.19664	0.039091	21.9664	0.39091
4O	353	363	ATGAGFSGIRY	10	1098.55	7.88525	0.002658	1000	3.56679	0.025833	35.6679	0.25833
4O	353	363	ATGAGFSGIRY	10	1098.55	7.90149	0.002731	10000	3.7348	0.024875	37.348	0.24875
WT	353	363	ATGAGFSGIRY	10	1098.55	7.86001	0.004122	0	0	0	0	0
WT	353	363	ATGAGFSGIRY	10	1098.55	7.87443	0.006707	10	1.52559	0.023472	15.2559	0.23472
WT	353	363	ATGAGFSGIRY	10	1098.55	7.88187	0.002034	30	1.72484	0.030162	17.2484	0.30162
WT	353	363	ATGAGFSGIRY	10	1098.55	7.88909	0.00215	100	2.10356	0.083305	21.0356	0.83305
WT	353	363	ATGAGFSGIRY	10	1098.55	7.89347	0.001856	1000	3.37045	0.034154	33.7045	0.34154
WT	353	363	ATGAGFSGIRY	10	1098.55	7.89879	0.00056	10000	3.93136	0.183402	39.3136	1.83402
4O	353	365	ATGAGFSGIRYEC	12	1330.6	7.98963	0.00141	0	0	0	0	0
4O	353	365	ATGAGFSGIRYEC	12	1330.6	8.02549	0.002244	10	1.95555	0.073666	16.2962	0.613883
4O	353	365	ATGAGFSGIRYEC	12	1330.6	8.03896	0.004423	30	2.51732	0.048499	20.9777	0.404158
4O	353	365	ATGAGFSGIRYEC	12	1330.6	8.03315	0.002777	100	3.30241	0.048842	27.5201	0.407017
4O	353	365	ATGAGFSGIRYEC	12	1330.6	8.03073	0.003212	1000	4.76077	0.093295	39.6731	0.777458
4O	353	365	ATGAGFSGIRYEC	12	1330.6	8.04608	0.000705	10000	5.05473	0.040668	42.1227	0.3389
WT	353	365	ATGAGFSGIRYEC	12	1330.6	7.98794	0.005888	0	0	0	0	0
WT	353	365	ATGAGFSGIRYEC	12	1330.6	8.01933	0.015538	10	1.73493	0.043697	14.4578	0.364142
WT	353	365	ATGAGFSGIRYEC	12	1330.6	8.02765	0.00288	30	2.27738	0.040664	18.9781	0.338867
WT	353	365	ATGAGFSGIRYEC	12	1330.6	8.03328	0.001891	100	3.12961	0.080022	26.0801	0.66685
WT	353	365	ATGAGFSGIRYEC	12	1330.6	8.0362	0.002098	1000	4.62873	0.052865	38.5727	0.440542
WT	353	365	ATGAGFSGIRYEC	12	1330.6	8.04259	0.001234	10000	5.02164	0.055215	41.847	0.460125
4O	353	366	ATGAGFSGIRYECF	13	1477.67	9.0221	0.002043	0	0	0	0	0
4O	353	366	ATGAGFSGIRYECF	13	1477.67	9.039	1.17276e-05	10	2.54563	0.027919	19.5818	0.214762
4O	353	366	ATGAGFSGIRYECF	13	1477.67	9.04815	0.00338	30	3.07622	0.025053	23.6632	0.192715
4O	353	366	ATGAGFSGIRYECF	13	1477.67	9.03829	0.004935	100	3.66488	0.031448	28.1914	0.241908
4O	353	366	ATGAGFSGIRYECF	13	1477.67	9.03734	0.005732	1000	5.02692	0.025437	38.6686	0.195669
4O	353	366	ATGAGFSGIRYECF	13	1477.67	9.0521	0.000324	10000	5.29732	0.046378	40.7486	0.356754
WT	353	366	ATGAGFSGIRYECF	13	1477.67	9.02504	0.005402	0	0	0	0	0
WT	353	366	ATGAGFSGIRYECF	13	1477.67	9.07396	0.058599	10	2.2868	0.031261	17.5907	0.240469
WT	353	366	ATGAGFSGIRYECF	13	1477.67	9.04422	1.82201e-05	30	2.78201	0.034277	21.4001	0.263669
WT	353	366	ATGAGFSGIRYECF	13	1477.67	9.04397	0.002472	100	3.44448	0.025339	26.496	0.194915
WT	353	366	ATGAGFSGIRYECF	13	1477.67	9.04649	0.002841	1000	4.804	0.025615	36.9538	0.197038
WT	353	366	ATGAGFSGIRYECF	13	1477.67	9.04956	0.00071	10000	5.16378	0.07353	39.7214	0.565615
4O	361	366	IRYECF	5	829.379	8.3617	0.003351	0	0	0	0	0
4O	361	366	IRYECF	5	829.379	8.38619	0.003443	10	1.98536	0.040798	39.7073	0.81596
4O	361	366	IRYECF	5	829.379	8.39727	0.00433	30	2.25819	0.030501	45.1639	0.61002
4O	361	366	IRYECF	5	829.379	8.38983	0.003907	100	2.50221	0.026531	50.0442	0.53062
4O	361	366	IRYECF	5	829.379	8.39008	0.005499	1000	2.5468	0.054168	50.9361	1.08336
4O	361	366	IRYECF	5	829.379	8.41166	0.002379	10000	2.52785	0.070532	50.557	1.41064
WT	361	366	IRYECF	5	829.379	8.3644	0.005977	0	0	0	0	0
WT	361	366	IRYECF	5	829.379	8.3952	0.027023	10	1.77988	0.044921	35.5975	0.89842
WT	361	366	IRYECF	5	829.379	8.39101	0.001635	30	2.02901	0.04459	40.5803	0.8918
WT	361	366	IRYECF	5	829.379	8.39433	0.003129	100	2.37721	0.047997	47.5442	0.95994
WT	361	366	IRYECF	5	829.379	8.40112	0.003371	1000	2.51983	0.046468	50.3966	0.92936
WT	361	366	IRYECF	5	829.379	8.40611	0.00375	10000	2.4862	0.046698	49.7241	0.93396
4O	371	377	WVMEFFK	6	985.473	9.69357	0.004298	0	0	0	0	0
4O	371	377	WVMEFFK	6	985.473	9.71485	0.002016	10	0.034718	0.077781	0.578633	1.29635
4O	371	377	WVMEFFK	6	985.473	9.71981	0.003538	30	0.017288	0.054516	0.288133	0.9086
4O	371	377	WVMEFFK	6	985.473	9.71339	0.006756	100	0.04103	0.060056	0.683833	1.00093
4O	371	377	WVMEFFK	6	985.473	9.70934	0.005217	1000	0.194849	0.057297	3.24748	0.95495
4O	371	377	WVMEFFK	6	985.473	9.71773	0.00293	10000	0.73731	0.048492	12.2885	0.8082
WT	371	377	WVMEFFK	6	985.473	9.70167	0.006262	0	0	0	0	0
WT	371	377	WVMEFFK	6	985.473	9.75754	0.076422	10	0.005085	0.10767	0.08475	1.7945
WT	371	377	WVMEFFK	6	985.473	9.72681	0.002143	30	0.009766	0.057864	0.162767	0.9644
WT	371	377	WVMEFFK	6	985.473	9.72225	0.001573	100	-0.008855	0.078737	-0.147583	1.31228
WT	371	377	WVMEFFK	6	985.473	9.72036	0.001718	1000	0.128578	0.068023	2.14297	1.13372
WT	371	377	WVMEFFK	6	985.473	9.72019	0.002505	10000	0.667387	0.061871	11.1231	1.03118

## Sheet: PpCaOMT_Residues
WT	Deuterium uptake (%)						4O	Deuterium uptake (%)						WT versus 4O	Difference in deuterium uptake (%)
	HDX time (s)							HDX time (s)							HDX time (s)					Maximal diff.
Residue	10	30	100	1000	10000	Maximal	Residue	10	30	100	1000	10000	Maximal	Residue	10	30	100	1000	10000	Lowest	Highest
1							1							1
2							2							2
3							3							3
4							4							4
5							5							5
6							6							6
7	28	29.8	26.7	25.4	25.7	29.8	7	28.6	28.8	25.5	24.6	24	28.8	7	-0.6	1	1.2	0.8	1.7	-0.6	1.7
8	28	29.8	26.7	25.4	25.7	29.8	8	28.6	28.8	25.5	24.6	24	28.8	8	-0.6	1	1.2	0.8	1.7	-0.6	1.7
9	28	29.8	26.7	25.4	25.7	29.8	9	28.6	28.8	25.5	24.6	24	28.8	9	-0.6	1	1.2	0.8	1.7	-0.6	1.7
10	28	29.8	26.7	25.4	25.7	29.8	10	28.6	28.8	25.5	24.6	24	28.8	10	-0.6	1	1.2	0.8	1.7	-0.6	1.7
11	28	29.8	26.7	25.4	25.7	29.8	11	28.6	28.8	25.5	24.6	24	28.8	11	-0.6	1	1.2	0.8	1.7	-0.6	1.7
12	28	29.8	26.7	25.4	25.7	29.8	12	28.6	28.8	25.5	24.6	24	28.8	12	-0.6	1	1.2	0.8	1.7	-0.6	1.7
13	28	29.8	26.7	25.4	25.7	29.8	13	28.6	28.8	25.5	24.6	24	28.8	13	-0.6	1	1.2	0.8	1.7	-0.6	1.7
14	28	29.8	26.7	25.4	25.7	29.8	14	28.6	28.8	25.5	24.6	24	28.8	14	-0.6	1	1.2	0.8	1.7	-0.6	1.7
15	28	29.8	26.7	25.4	25.7	29.8	15	28.6	28.8	25.5	24.6	24	28.8	15	-0.6	1	1.2	0.8	1.7	-0.6	1.7
16	28	29.8	26.7	25.4	25.7	29.8	16	28.6	28.8	25.5	24.6	24	28.8	16	-0.6	1	1.2	0.8	1.7	-0.6	1.7
17	28	29.8	26.7	25.4	25.7	29.8	17	28.6	28.8	25.5	24.6	24	28.8	17	-0.6	1	1.2	0.8	1.7	-0.6	1.7
18	28	29.8	26.7	25.4	25.7	29.8	18	28.6	28.8	25.5	24.6	24	28.8	18	-0.6	1	1.2	0.8	1.7	-0.6	1.7
19	28	29.8	26.7	25.4	25.7	29.8	19	28.6	28.8	25.5	24.6	24	28.8	19	-0.6	1	1.2	0.8	1.7	-0.6	1.7
20	28	29.8	26.7	25.4	25.7	29.8	20	28.6	28.8	25.5	24.6	24	28.8	20	-0.6	1	1.2	0.8	1.7	-0.6	1.7
21	26.5	28.4	24.8	24.2	24	28.4	21	27.5	28.8	24.2	24.8	22.7	28.8	21	-1	-0.4	0.6	-0.6	1.3	-1	1.3
22	34.5	36.2	32.1	31.5	31.3	36.2	22	35.3	35.6	31.4	30.6	30	35.6	22	-0.8	0.6	0.7	0.9	1.3	-0.8	1.3
23	34.5	36.2	32.1	31.5	31.3	36.2	23	35.3	35.6	31.4	30.6	30	35.6	23	-0.8	0.6	0.7	0.9	1.3	-0.8	1.3
24	41.4	42.4	38.5	38.1	37.9	42.4	24	42	42.5	38.7	38	37.4	42.5	24	-0.6	-0.1	-0.2	0.1	0.5	-0.6	0.5
25	41.4	42.4	38.5	38.1	37.9	42.4	25	42	42.5	38.7	38	37.4	42.5	25	-0.6	-0.1	-0.2	0.1	0.5	-0.6	0.5
26	41.4	42.4	38.5	38.1	37.9	42.4	26	42	42.5	38.7	38	37.4	42.5	26	-0.6	-0.1	-0.2	0.1	0.5	-0.6	0.5
27	41.4	42.4	38.5	38.1	37.9	42.4	27	42	42.5	38.7	38	37.4	42.5	27	-0.6	-0.1	-0.2	0.1	0.5	-0.6	0.5
28	41.4	42.4	38.5	38.1	37.9	42.4	28	42	42.5	38.7	38	37.4	42.5	28	-0.6	-0.1	-0.2	0.1	0.5	-0.6	0.5
29	41.4	42.4	38.5	38.1	37.9	42.4	29	42	42.5	38.7	38	37.4	42.5	29	-0.6	-0.1	-0.2	0.1	0.5	-0.6	0.5
30	41.4	42.4	38.5	38.1	37.9	42.4	30	42	42.5	38.7	38	37.4	42.5	30	-0.6	-0.1	-0.2	0.1	0.5	-0.6	0.5
31	42.7	42.8	39.5	39.3	38.9	42.8	31	43.5	43.2	40	39.3	39.3	43.5	31	-0.8	-0.4	-0.5	0	-0.4	-0.8	0
32	42.8	42.9	39.3	38.7	38.2	42.9	32	42.8	42.5	39.3	38.9	38.7	42.8	32	0	0.4	0	-0.2	-0.5	-0.5	0.4
33	1.2	1.4	1.3	1.5	1.8	1.8	33	2	2.1	1.6	1.7	1.7	2.1	33	-0.8	-0.7	-0.3	-0.2	0.1	-0.8	0.1
34	1.6	1.4	0.8	0.8	0.6	1.6	34	1.5	1.6	1.2	1.2	0.9	1.6	34	0.1	-0.2	-0.4	-0.4	-0.3	-0.4	0.1
35	1.6	1.4	0.8	0.8	0.6	1.6	35	1.5	1.6	1.2	1.2	0.9	1.6	35	0.1	-0.2	-0.4	-0.4	-0.3	-0.4	0.1
36	1.6	1.4	0.8	0.8	0.6	1.6	36	1.5	1.6	1.2	1.2	0.9	1.6	36	0.1	-0.2	-0.4	-0.4	-0.3	-0.4	0.1
37	1.6	1.4	0.8	0.8	0.6	1.6	37	1.5	1.6	1.2	1.2	0.9	1.6	37	0.1	-0.2	-0.4	-0.4	-0.3	-0.4	0.1
38	9.6	13.1	14.5	19.3	36.2	36.2	38	9.9	13.4	15.2	20.7	38.1	38.1	38	-0.3	-0.3	-0.7	-1.4	-1.9	-1.9	-0.3
39	5.7	7.8	9.9	14.3	27.9	27.9	39	6.2	8.2	10.7	15.2	29	29	39	-0.5	-0.4	-0.8	-0.9	-1.1	-1.1	-0.4
40	5.7	7.8	9.9	14.3	27.9	27.9	40	6.2	8.2	10.7	15.2	29	29	40	-0.5	-0.4	-0.8	-0.9	-1.1	-1.1	-0.4
41	5.7	7.8	9.9	14.3	27.9	27.9	41	6.2	8.2	10.7	15.2	29	29	41	-0.5	-0.4	-0.8	-0.9	-1.1	-1.1	-0.4
42	5.7	7.8	9.9	14.3	27.9	27.9	42	6.2	8.2	10.7	15.2	29	29	42	-0.5	-0.4	-0.8	-0.9	-1.1	-1.1	-0.4
43	5.7	7.8	9.9	14.3	27.9	27.9	43	6.2	8.2	10.7	15.2	29	29	43	-0.5	-0.4	-0.8	-0.9	-1.1	-1.1	-0.4
44	4.5	6.5	11.4	19.5	34.6	34.6	44	4.4	6.9	11.8	20.4	35.9	35.9	44	0.1	-0.4	-0.4	-0.9	-1.3	-1.3	0.1
45	3.1	5	9.3	14.1	14.9	14.9	45	4.3	5.7	9.4	15.4	16.3	16.3	45	-1.2	-0.7	-0.1	-1.3	-1.4	-1.4	-0.1
46	3.1	5	9.3	14.1	14.9	14.9	46	4.3	5.7	9.4	15.4	16.3	16.3	46	-1.2	-0.7	-0.1	-1.3	-1.4	-1.4	-0.1
47	3.1	5	9.3	14.1	14.9	14.9	47	4.3	5.7	9.4	15.4	16.3	16.3	47	-1.2	-0.7	-0.1	-1.3	-1.4	-1.4	-0.1
48	3.1	5	9.3	14.1	14.9	14.9	48	4.3	5.7	9.4	15.4	16.3	16.3	48	-1.2	-0.7	-0.1	-1.3	-1.4	-1.4	-0.1
49	3.1	5	9.3	14.1	14.9	14.9	49	4.3	5.7	9.4	15.4	16.3	16.3	49	-1.2	-0.7	-0.1	-1.3	-1.4	-1.4	-0.1
50	3	4.2	6.9	10.7	11.8	11.8	50	2.8	3.9	6.5	11.8	12.4	12.4	50	0.2	0.3	0.4	-1.1	-0.6	-1.1	0.4
51	5.9	10.2	17.1	32.6	46.8	46.8	51	7.3	11.2	18	33.9	48.5	48.5	51	-1.4	-1	-0.9	-1.3	-1.7	-1.7	-0.9
52	4.9	7.4	12.2	21.7	36.8	36.8	52	6.4	9.6	13.9	23.6	38.8	38.8	52	-1.5	-2.2	-1.7	-1.9	-2	-2.2	-1.5
53	4.9	7.4	12.2	21.7	36.8	36.8	53	6.4	9.6	13.9	23.6	38.8	38.8	53	-1.5	-2.2	-1.7	-1.9	-2	-2.2	-1.5
54	4.9	7.4	12.2	21.7	36.8	36.8	54	6.4	9.6	13.9	23.6	38.8	38.8	54	-1.5	-2.2	-1.7	-1.9	-2	-2.2	-1.5
55	4.9	7.4	12.2	21.7	36.8	36.8	55	6.4	9.6	13.9	23.6	38.8	38.8	55	-1.5	-2.2	-1.7	-1.9	-2	-2.2	-1.5
56	4.9	7.4	12.2	21.7	36.8	36.8	56	6.4	9.6	13.9	23.6	38.8	38.8	56	-1.5	-2.2	-1.7	-1.9	-2	-2.2	-1.5
57	29.5	33.2	33.6	38.3	39.4	39.4	57	30.6	33.8	34.4	38.1	41	41	57	-1.1	-0.6	-0.8	0.2	-1.6	-1.6	0.2
58	24.1	28.7	28	34.2	37.1	37.1	58	25.5	29.5	28.8	34.6	36.1	36.1	58	-1.4	-0.8	-0.8	-0.4	1	-1.4	1
59	24.1	28.7	28	34.2	37.1	37.1	59	25.5	29.5	28.8	34.6	36.1	36.1	59	-1.4	-0.8	-0.8	-0.4	1	-1.4	1
60	24.1	28.7	28	34.2	37.1	37.1	60	25.5	29.5	28.8	34.6	36.1	36.1	60	-1.4	-0.8	-0.8	-0.4	1	-1.4	1
61	24.1	28.7	28	34.2	37.1	37.1	61	25.5	29.5	28.8	34.6	36.1	36.1	61	-1.4	-0.8	-0.8	-0.4	1	-1.4	1
62	24.1	28.7	28	34.2	37.1	37.1	62	25.5	29.5	28.8	34.6	36.1	36.1	62	-1.4	-0.8	-0.8	-0.4	1	-1.4	1
63	24.1	28.7	28	34.2	37.1	37.1	63	25.5	29.5	28.8	34.6	36.1	36.1	63	-1.4	-0.8	-0.8	-0.4	1	-1.4	1
64	24.1	28.7	28	34.2	37.1	37.1	64	25.5	29.5	28.8	34.6	36.1	36.1	64	-1.4	-0.8	-0.8	-0.4	1	-1.4	1
65	24.1	28.7	28	34.2	37.1	37.1	65	25.5	29.5	28.8	34.6	36.1	36.1	65	-1.4	-0.8	-0.8	-0.4	1	-1.4	1
66	24.1	28.7	28	34.2	37.1	37.1	66	25.5	29.5	28.8	34.6	36.1	36.1	66	-1.4	-0.8	-0.8	-0.4	1	-1.4	1
67	24.1	28.7	28	34.2	37.1	37.1	67	25.5	29.5	28.8	34.6	36.1	36.1	67	-1.4	-0.8	-0.8	-0.4	1	-1.4	1
68	24.1	28.7	28	34.2	37.1	37.1	68	25.5	29.5	28.8	34.6	36.1	36.1	68	-1.4	-0.8	-0.8	-0.4	1	-1.4	1
69	34.2	38.3	36.6	38.8	40.5	40.5	69	35.4	38.9	36.9	39.8	41.7	41.7	69	-1.2	-0.6	-0.3	-1	-1.2	-1.2	-0.3
70	34.2	38.3	36.6	38.8	40.5	40.5	70	35.4	38.9	36.9	39.8	41.7	41.7	70	-1.2	-0.6	-0.3	-1	-1.2	-1.2	-0.3
71	34.2	38.3	36.6	38.8	40.5	40.5	71	35.4	38.9	36.9	39.8	41.7	41.7	71	-1.2	-0.6	-0.3	-1	-1.2	-1.2	-0.3
72	0.1	0.9	0.6	5.6	5	5.6	72	0.8	1	1.2	5.1	6.7	6.7	72	-0.7	-0.1	-0.6	0.5	-1.7	-1.7	0.5
73	0.1	0.9	0.6	5.6	5	5.6	73	0.8	1	1.2	5.1	6.7	6.7	73	-0.7	-0.1	-0.6	0.5	-1.7	-1.7	0.5
74	0.1	0.9	0.6	5.6	5	5.6	74	0.8	1	1.2	5.1	6.7	6.7	74	-0.7	-0.1	-0.6	0.5	-1.7	-1.7	0.5
75	0.1	0.9	0.6	5.6	5	5.6	75	0.8	1	1.2	5.1	6.7	6.7	75	-0.7	-0.1	-0.6	0.5	-1.7	-1.7	0.5
76	0.1	0.9	0.6	5.6	5	5.6	76	0.8	1	1.2	5.1	6.7	6.7	76	-0.7	-0.1	-0.6	0.5	-1.7	-1.7	0.5
77	0.1	0.9	0.6	5.6	5	5.6	77	0.8	1	1.2	5.1	6.7	6.7	77	-0.7	-0.1	-0.6	0.5	-1.7	-1.7	0.5
78	0.1	0.9	0.6	5.6	5	5.6	78	0.8	1	1.2	5.1	6.7	6.7	78	-0.7	-0.1	-0.6	0.5	-1.7	-1.7	0.5
79	43.3	46.7	46.8	50.1	57.6	57.6	79	42.9	46.5	48	54.4	57	57	79	0.4	0.2	-1.2	-4.3	0.6	-4.3	0.6
80	43.3	46.7	46.8	50.1	57.6	57.6	80	42.9	46.5	48	54.4	57	57	80	0.4	0.2	-1.2	-4.3	0.6	-4.3	0.6
81	43.3	46.7	46.8	50.1	57.6	57.6	81	42.9	46.5	48	54.4	57	57	81	0.4	0.2	-1.2	-4.3	0.6	-4.3	0.6
82	43.3	46.7	46.8	50.1	57.6	57.6	82	42.9	46.5	48	54.4	57	57	82	0.4	0.2	-1.2	-4.3	0.6	-4.3	0.6
83	43.3	46.7	46.8	50.1	57.6	57.6	83	42.9	46.5	48	54.4	57	57	83	0.4	0.2	-1.2	-4.3	0.6	-4.3	0.6
84	43.3	46.7	46.8	50.1	57.6	57.6	84	42.9	46.5	48	54.4	57	57	84	0.4	0.2	-1.2	-4.3	0.6	-4.3	0.6
85	43.3	46.7	46.8	50.1	57.6	57.6	85	42.9	46.5	48	54.4	57	57	85	0.4	0.2	-1.2	-4.3	0.6	-4.3	0.6
86	43.3	46.7	46.8	50.1	57.6	57.6	86	42.9	46.5	48	54.4	57	57	86	0.4	0.2	-1.2	-4.3	0.6	-4.3	0.6
87	43.3	46.7	46.8	50.1	57.6	57.6	87	42.9	46.5	48	54.4	57	57	87	0.4	0.2	-1.2	-4.3	0.6	-4.3	0.6
88	32.8	39	42.7	49.9	58	58	88	35.3	41.2	45.1	56	58.6	58.6	88	-2.5	-2.2	-2.4	-6.1	-0.6	-6.1	-0.6
89	1.1	1.8	1.3	2	4.9	4.9	89	1.9	2.8	3.1	4.1	6.5	6.5	89	-0.8	-1	-1.8	-2.1	-1.6	-2.1	-0.8
90	1.1	1.8	1.3	2	4.9	4.9	90	1.9	2.8	3.1	4.1	6.5	6.5	90	-0.8	-1	-1.8	-2.1	-1.6	-2.1	-0.8
91	1.1	1.8	1.3	2	4.9	4.9	91	1.9	2.8	3.1	4.1	6.5	6.5	91	-0.8	-1	-1.8	-2.1	-1.6	-2.1	-0.8
92	1.1	1.8	1.3	2	4.9	4.9	92	1.9	2.8	3.1	4.1	6.5	6.5	92	-0.8	-1	-1.8	-2.1	-1.6	-2.1	-0.8
93	1.1	1.8	1.3	2	4.9	4.9	93	1.9	2.8	3.1	4.1	6.5	6.5	93	-0.8	-1	-1.8	-2.1	-1.6	-2.1	-0.8
94	1.1	1.8	1.3	2	4.9	4.9	94	1.9	2.8	3.1	4.1	6.5	6.5	94	-0.8	-1	-1.8	-2.1	-1.6	-2.1	-0.8
95	1.6	2.1	3.7	10.6	12	12	95	1.6	2.2	3.6	10.3	11.6	11.6	95	0	-0.1	0.1	0.3	0.4	-0.1	0.4
96	2.6	3.3	5	13.2	15.2	15.2	96	2.9	3.6	5.2	13.1	15.1	15.1	96	-0.3	-0.3	-0.2	0.1	0.1	-0.3	0.1
97	2.6	3.3	5	13.2	15.2	15.2	97	2.9	3.6	5.2	13.1	15.1	15.1	97	-0.3	-0.3	-0.2	0.1	0.1	-0.3	0.1
98	2.6	3.3	5	13.2	15.2	15.2	98	2.9	3.6	5.2	13.1	15.1	15.1	98	-0.3	-0.3	-0.2	0.1	0.1	-0.3	0.1
99	2.6	3.3	5	13.2	15.2	15.2	99	2.9	3.6	5.2	13.1	15.1	15.1	99	-0.3	-0.3	-0.2	0.1	0.1	-0.3	0.1
100	2.6	3.3	5	13.2	15.2	15.2	100	2.9	3.6	5.2	13.1	15.1	15.1	100	-0.3	-0.3	-0.2	0.1	0.1	-0.3	0.1
101	2.6	3.3	5	13.2	15.2	15.2	101	2.9	3.6	5.2	13.1	15.1	15.1	101	-0.3	-0.3	-0.2	0.1	0.1	-0.3	0.1
102	9.6	10.6	12	23.2	28.1	28.1	102	10.2	11.2	12.7	23.3	29.2	29.2	102	-0.6	-0.6	-0.7	-0.1	-1.1	-1.1	-0.1
103	9.6	10.6	12	23.2	28.1	28.1	103	10.2	11.2	12.7	23.3	29.2	29.2	103	-0.6	-0.6	-0.7	-0.1	-1.1	-1.1	-0.1
104	21	22.2	22.6	31.6	35.7	35.7	104	21	22.4	23.3	32.2	37.1	37.1	104	0	-0.2	-0.7	-0.6	-1.4	-1.4	0
105	21	22.2	22.6	31.6	35.7	35.7	105	21	22.4	23.3	32.2	37.1	37.1	105	0	-0.2	-0.7	-0.6	-1.4	-1.4	0
106	53.9	54.6	50	49.4	49.3	54.6	106	53.5	53.4	50	48.8	48.2	53.5	106	0.4	1.2	0	0.6	1.1	0	1.2
107	46.7	46.4	42.4	42.1	40.1	46.7	107	46.5	46.2	42.8	41.4	40.7	46.5	107	0.2	0.2	-0.4	0.7	-0.6	-0.6	0.7
108	46.7	46.4	42.4	42.1	40.1	46.7	108	46.5	46.2	42.8	41.4	40.7	46.5	108	0.2	0.2	-0.4	0.7	-0.6	-0.6	0.7
109	46.7	46.4	42.4	42.1	40.1	46.7	109	46.5	46.2	42.8	41.4	40.7	46.5	109	0.2	0.2	-0.4	0.7	-0.6	-0.6	0.7
110	46.7	46.4	42.4	42.1	40.1	46.7	110	46.5	46.2	42.8	41.4	40.7	46.5	110	0.2	0.2	-0.4	0.7	-0.6	-0.6	0.7
111	46.7	46.4	42.4	42.1	40.1	46.7	111	46.5	46.2	42.8	41.4	40.7	46.5	111	0.2	0.2	-0.4	0.7	-0.6	-0.6	0.7
112	46.7	46.4	42.4	42.1	40.1	46.7	112	46.5	46.2	42.8	41.4	40.7	46.5	112	0.2	0.2	-0.4	0.7	-0.6	-0.6	0.7
113	46.7	46.4	42.4	42.1	40.1	46.7	113	46.5	46.2	42.8	41.4	40.7	46.5	113	0.2	0.2	-0.4	0.7	-0.6	-0.6	0.7
114	46.7	46.4	42.4	42.1	40.1	46.7	114	46.5	46.2	42.8	41.4	40.7	46.5	114	0.2	0.2	-0.4	0.7	-0.6	-0.6	0.7
115	27.3	30.8	30.9	36.1	40.2	40.2	115	28.4	31.8	31.9	36.8	40.8	40.8	115	-1.1	-1	-1	-0.7	-0.6	-1.1	-0.6
116	24.9	28.2	28.5	33.6	37.9	37.9	116	25.4	29.2	29.4	34.4	39.2	39.2	116	-0.5	-1	-0.9	-0.8	-1.3	-1.3	-0.5
117	24.9	28.2	28.5	33.6	37.9	37.9	117	25.4	29.2	29.4	34.4	39.2	39.2	117	-0.5	-1	-0.9	-0.8	-1.3	-1.3	-0.5
118	24.9	28.2	28.5	33.6	37.9	37.9	118	25.4	29.2	29.4	34.4	39.2	39.2	118	-0.5	-1	-0.9	-0.8	-1.3	-1.3	-0.5
119	37.3	42	42	49.6	55.4	55.4	119	37.9	42.3	42.8	50.2	56.2	56.2	119	-0.6	-0.3	-0.8	-0.6	-0.8	-0.8	-0.3
120	37.3	42	42	49.6	55.4	55.4	120	37.9	42.3	42.8	50.2	56.2	56.2	120	-0.6	-0.3	-0.8	-0.6	-0.8	-0.8	-0.3
121	37.3	42	42	49.6	55.4	55.4	121	37.9	42.3	42.8	50.2	56.2	56.2	121	-0.6	-0.3	-0.8	-0.6	-0.8	-0.8	-0.3
122	37.3	42	42	49.6	55.4	55.4	122	37.9	42.3	42.8	50.2	56.2	56.2	122	-0.6	-0.3	-0.8	-0.6	-0.8	-0.8	-0.3
123	37.3	42	42	49.6	55.4	55.4	123	37.9	42.3	42.8	50.2	56.2	56.2	123	-0.6	-0.3	-0.8	-0.6	-0.8	-0.8	-0.3
124	37.3	42	42	49.6	55.4	55.4	124	37.9	42.3	42.8	50.2	56.2	56.2	124	-0.6	-0.3	-0.8	-0.6	-0.8	-0.8	-0.3
125	37.3	42	42	49.6	55.4	55.4	125	37.9	42.3	42.8	50.2	56.2	56.2	125	-0.6	-0.3	-0.8	-0.6	-0.8	-0.8	-0.3
126	37.3	42	42	49.6	55.4	55.4	126	37.9	42.3	42.8	50.2	56.2	56.2	126	-0.6	-0.3	-0.8	-0.6	-0.8	-0.8	-0.3
127	20.4	22.8	23.8	29.1	38.8	38.8	127	21.1	23.7	25.1	33.2	40.4	40.4	127	-0.7	-0.9	-1.3	-4.1	-1.6	-4.1	-0.7
128	15.9	19.3	19.2	21.5	28	28	128	18.4	20.9	21.3	26.7	28.1	28.1	128	-2.5	-1.6	-2.1	-5.2	-0.1	-5.2	-0.1
129	15.9	19.3	19.2	21.5	28	28	129	18.4	20.9	21.3	26.7	28.1	28.1	129	-2.5	-1.6	-2.1	-5.2	-0.1	-5.2	-0.1
130	15.9	19.3	19.2	21.5	28	28	130	18.4	20.9	21.3	26.7	28.1	28.1	130	-2.5	-1.6	-2.1	-5.2	-0.1	-5.2	-0.1
131	15.9	19.3	19.2	21.5	28	28	131	18.4	20.9	21.3	26.7	28.1	28.1	131	-2.5	-1.6	-2.1	-5.2	-0.1	-5.2	-0.1
132	8.4	10.3	12.1	19	32.1	32.1	132	9.4	11.9	15.2	27.5	34.9	34.9	132	-1	-1.6	-3.1	-8.5	-2.8	-8.5	-1
133	8.4	10.3	12.1	19	32.1	32.1	133	9.4	11.9	15.2	27.5	34.9	34.9	133	-1	-1.6	-3.1	-8.5	-2.8	-8.5	-1
134	8.4	10.3	12.1	19	32.1	32.1	134	9.4	11.9	15.2	27.5	34.9	34.9	134	-1	-1.6	-3.1	-8.5	-2.8	-8.5	-1
135	8.4	10.3	12.1	19	32.1	32.1	135	9.4	11.9	15.2	27.5	34.9	34.9	135	-1	-1.6	-3.1	-8.5	-2.8	-8.5	-1
136	8.4	10.3	12.1	19	32.1	32.1	136	9.4	11.9	15.2	27.5	34.9	34.9	136	-1	-1.6	-3.1	-8.5	-2.8	-8.5	-1
137	8.4	10.3	12.1	19	32.1	32.1	137	9.4	11.9	15.2	27.5	34.9	34.9	137	-1	-1.6	-3.1	-8.5	-2.8	-8.5	-1
138	8.4	10.3	12.1	19	32.1	32.1	138	9.4	11.9	15.2	27.5	34.9	34.9	138	-1	-1.6	-3.1	-8.5	-2.8	-8.5	-1
139	8.4	10.3	12.1	19	32.1	32.1	139	9.4	11.9	15.2	27.5	34.9	34.9	139	-1	-1.6	-3.1	-8.5	-2.8	-8.5	-1
140	8.4	10.3	12.1	19	32.1	32.1	140	9.4	11.9	15.2	27.5	34.9	34.9	140	-1	-1.6	-3.1	-8.5	-2.8	-8.5	-1
141	8.4	10.3	12.1	19	32.1	32.1	141	9.4	11.9	15.2	27.5	34.9	34.9	141	-1	-1.6	-3.1	-8.5	-2.8	-8.5	-1
142	12.9	13.1	14.1	25.3	42.3	42.3	142	19.9	18.9	21.9	32.7	48.6	48.6	142	-7	-5.8	-7.8	-7.4	-6.3	-7.8	-5.8
143	12.9	13.1	14.1	25.3	42.3	42.3	143	19.9	18.9	21.9	32.7	48.6	48.6	143	-7	-5.8	-7.8	-7.4	-6.3	-7.8	-5.8
144	14.8	14.4	15.7	27.5	38.2	38.2	144	15.8	16.1	18.9	32.4	45.8	45.8	144	-1	-1.7	-3.2	-4.9	-7.6	-7.6	-1
145	14.8	14.4	15.7	27.5	38.2	38.2	145	15.8	16.1	18.9	32.4	45.8	45.8	145	-1	-1.7	-3.2	-4.9	-7.6	-7.6	-1
146	14.8	14.4	15.7	27.5	38.2	38.2	146	15.8	16.1	18.9	32.4	45.8	45.8	146	-1	-1.7	-3.2	-4.9	-7.6	-7.6	-1
147	14.8	14.4	15.7	27.5	38.2	38.2	147	15.8	16.1	18.9	32.4	45.8	45.8	147	-1	-1.7	-3.2	-4.9	-7.6	-7.6	-1
148	14.8	14.4	15.7	27.5	38.2	38.2	148	15.8	16.1	18.9	32.4	45.8	45.8	148	-1	-1.7	-3.2	-4.9	-7.6	-7.6	-1
149	14.4	19.1	24.7	35.6	46.2	46.2	149	22.5	26.6	29.3	42	51.7	51.7	149	-8.1	-7.5	-4.6	-6.4	-5.5	-8.1	-4.6
150	14.4	19.1	24.7	35.6	46.2	46.2	150	22.5	26.6	29.3	42	51.7	51.7	150	-8.1	-7.5	-4.6	-6.4	-5.5	-8.1	-4.6
151	14.4	19.1	24.7	35.6	46.2	46.2	151	22.5	26.6	29.3	42	51.7	51.7	151	-8.1	-7.5	-4.6	-6.4	-5.5	-8.1	-4.6
152	34.1	42.8	47.9	51.9	52.1	52.1	152	44.4	52.5	52.2	52.3	52	52.5	152	-10.3	-9.7	-4.3	-0.4	0.1	-10.3	0.1
153	34.3	41.2	44.9	47.3	46	47.3	153	43	47.8	47.7	47.2	47.6	47.8	153	-8.7	-6.6	-2.8	0.1	-1.6	-8.7	0.1
154	34.3	41.2	44.9	47.3	46	47.3	154	43	47.8	47.7	47.2	47.6	47.8	154	-8.7	-6.6	-2.8	0.1	-1.6	-8.7	0.1
155	34.3	41.2	44.9	47.3	46	47.3	155	43	47.8	47.7	47.2	47.6	47.8	155	-8.7	-6.6	-2.8	0.1	-1.6	-8.7	0.1
156	34.3	41.2	44.9	47.3	46	47.3	156	43	47.8	47.7	47.2	47.6	47.8	156	-8.7	-6.6	-2.8	0.1	-1.6	-8.7	0.1
157	34.3	41.2	44.9	47.3	46	47.3	157	43	47.8	47.7	47.2	47.6	47.8	157	-8.7	-6.6	-2.8	0.1	-1.6	-8.7	0.1
158	30.3	36.8	41.7	46	46.5	46.5	158	37.7	45	45.7	46.2	46	46.2	158	-7.4	-8.2	-4	-0.2	0.5	-8.2	0.5
159	30.1	35.9	38.6	42.5	42.3	42.5	159	36.3	41.9	42.4	42.8	42.5	42.8	159	-6.2	-6	-3.8	-0.3	-0.2	-6.2	-0.2
160	30.1	35.9	38.6	42.5	42.3	42.5	160	36.3	41.9	42.4	42.8	42.5	42.8	160	-6.2	-6	-3.8	-0.3	-0.2	-6.2	-0.2
161	30.1	35.9	38.6	42.5	42.3	42.5	161	36.3	41.9	42.4	42.8	42.5	42.8	161	-6.2	-6	-3.8	-0.3	-0.2	-6.2	-0.2
162	30.1	35.9	38.6	42.5	42.3	42.5	162	36.3	41.9	42.4	42.8	42.5	42.8	162	-6.2	-6	-3.8	-0.3	-0.2	-6.2	-0.2
163	30.1	35.9	38.6	42.5	42.3	42.5	163	36.3	41.9	42.4	42.8	42.5	42.8	163	-6.2	-6	-3.8	-0.3	-0.2	-6.2	-0.2
164	30.1	35.9	38.6	42.5	42.3	42.5	164	36.3	41.9	42.4	42.8	42.5	42.8	164	-6.2	-6	-3.8	-0.3	-0.2	-6.2	-0.2
165	30.1	35.9	38.6	42.5	42.3	42.5	165	36.3	41.9	42.4	42.8	42.5	42.8	165	-6.2	-6	-3.8	-0.3	-0.2	-6.2	-0.2
166	30.1	35.9	38.6	42.5	42.3	42.5	166	36.3	41.9	42.4	42.8	42.5	42.8	166	-6.2	-6	-3.8	-0.3	-0.2	-6.2	-0.2
167	30.1	35.9	38.6	42.5	42.3	42.5	167	36.3	41.9	42.4	42.8	42.5	42.8	167	-6.2	-6	-3.8	-0.3	-0.2	-6.2	-0.2
168	30.1	35.9	38.6	42.5	42.3	42.5	168	36.3	41.9	42.4	42.8	42.5	42.8	168	-6.2	-6	-3.8	-0.3	-0.2	-6.2	-0.2
169	30.1	35.9	38.6	42.5	42.3	42.5	169	36.3	41.9	42.4	42.8	42.5	42.8	169	-6.2	-6	-3.8	-0.3	-0.2	-6.2	-0.2
170	30.1	35.9	38.6	42.5	42.3	42.5	170	36.3	41.9	42.4	42.8	42.5	42.8	170	-6.2	-6	-3.8	-0.3	-0.2	-6.2	-0.2
171	30.1	35.9	38.6	42.5	42.3	42.5	171	36.3	41.9	42.4	42.8	42.5	42.8	171	-6.2	-6	-3.8	-0.3	-0.2	-6.2	-0.2
172	30.1	35.9	38.6	42.5	42.3	42.5	172	36.3	41.9	42.4	42.8	42.5	42.8	172	-6.2	-6	-3.8	-0.3	-0.2	-6.2	-0.2
173	30.1	35.9	38.6	42.5	42.3	42.5	173	36.3	41.9	42.4	42.8	42.5	42.8	173	-6.2	-6	-3.8	-0.3	-0.2	-6.2	-0.2
174	30.1	35.9	38.6	42.5	42.3	42.5	174	36.3	41.9	42.4	42.8	42.5	42.8	174	-6.2	-6	-3.8	-0.3	-0.2	-6.2	-0.2
175	15.7	18.7	21.8	27.7	34	34	175	18.7	21.9	24.3	32.8	39.8	39.8	175	-3	-3.2	-2.5	-5.1	-5.8	-5.8	-2.5
176	34.2	40.1	41.7	43.2	42.3	43.2	176	41	45.2	44.2	43.7	43.4	45.2	176	-6.8	-5.1	-2.5	-0.5	-1.1	-6.8	-0.5
177	34.2	40.1	41.7	43.2	42.3	43.2	177	41	45.2	44.2	43.7	43.4	45.2	177	-6.8	-5.1	-2.5	-0.5	-1.1	-6.8	-0.5
178	34.2	40.1	41.7	43.2	42.3	43.2	178	41	45.2	44.2	43.7	43.4	45.2	178	-6.8	-5.1	-2.5	-0.5	-1.1	-6.8	-0.5
179	34.2	40.1	41.7	43.2	42.3	43.2	179	41	45.2	44.2	43.7	43.4	45.2	179	-6.8	-5.1	-2.5	-0.5	-1.1	-6.8	-0.5
180	34.2	40.1	41.7	43.2	42.3	43.2	180	41	45.2	44.2	43.7	43.4	45.2	180	-6.8	-5.1	-2.5	-0.5	-1.1	-6.8	-0.5
181	34.2	40.1	41.7	43.2	42.3	43.2	181	41	45.2	44.2	43.7	43.4	45.2	181	-6.8	-5.1	-2.5	-0.5	-1.1	-6.8	-0.5
182	34.2	40.1	41.7	43.2	42.3	43.2	182	41	45.2	44.2	43.7	43.4	45.2	182	-6.8	-5.1	-2.5	-0.5	-1.1	-6.8	-0.5
183	34.2	40.1	41.7	43.2	42.3	43.2	183	41	45.2	44.2	43.7	43.4	45.2	183	-6.8	-5.1	-2.5	-0.5	-1.1	-6.8	-0.5
184	34.2	40.1	41.7	43.2	42.3	43.2	184	41	45.2	44.2	43.7	43.4	45.2	184	-6.8	-5.1	-2.5	-0.5	-1.1	-6.8	-0.5
185	40	50.7	52.6	54.5	54.9	54.9	185	50.5	57.2	54.4	55.4	54.2	57.2	185	-10.5	-6.5	-1.8	-0.9	0.7	-10.5	0.7
186	31.6	40.8	49.8	55.9	56.2	56.2	186	44.7	53	54	55.1	55.2	55.2	186	-13.1	-12.2	-4.2	0.8	1	-13.1	1
187	31.6	40.8	49.8	55.9	56.2	56.2	187	44.7	53	54	55.1	55.2	55.2	187	-13.1	-12.2	-4.2	0.8	1	-13.1	1
188	31.6	40.8	49.8	55.9	56.2	56.2	188	44.7	53	54	55.1	55.2	55.2	188	-13.1	-12.2	-4.2	0.8	1	-13.1	1
189	31.6	40.8	49.8	55.9	56.2	56.2	189	44.7	53	54	55.1	55.2	55.2	189	-13.1	-12.2	-4.2	0.8	1	-13.1	1
190	31.6	40.8	49.8	55.9	56.2	56.2	190	44.7	53	54	55.1	55.2	55.2	190	-13.1	-12.2	-4.2	0.8	1	-13.1	1
191	31.6	40.8	49.8	55.9	56.2	56.2	191	44.7	53	54	55.1	55.2	55.2	191	-13.1	-12.2	-4.2	0.8	1	-13.1	1
192	31.6	40.8	49.8	55.9	56.2	56.2	192	44.7	53	54	55.1	55.2	55.2	192	-13.1	-12.2	-4.2	0.8	1	-13.1	1
193							193							193
194	17.2	20.9	23.2	32.7	44.5	44.5	194	21	25.5	29.6	39.3	46	46	194	-3.8	-4.6	-6.4	-6.6	-1.5	-6.6	-1.5
195	17.2	20.9	23.2	32.7	44.5	44.5	195	21	25.5	29.6	39.3	46	46	195	-3.8	-4.6	-6.4	-6.6	-1.5	-6.6	-1.5
196	17.2	20.9	23.2	32.7	44.5	44.5	196	21	25.5	29.6	39.3	46	46	196	-3.8	-4.6	-6.4	-6.6	-1.5	-6.6	-1.5
197	17.2	20.9	23.2	32.7	44.5	44.5	197	21	25.5	29.6	39.3	46	46	197	-3.8	-4.6	-6.4	-6.6	-1.5	-6.6	-1.5
198	17.2	20.9	23.2	32.7	44.5	44.5	198	21	25.5	29.6	39.3	46	46	198	-3.8	-4.6	-6.4	-6.6	-1.5	-6.6	-1.5
199	17.2	20.9	23.2	32.7	44.5	44.5	199	21	25.5	29.6	39.3	46	46	199	-3.8	-4.6	-6.4	-6.6	-1.5	-6.6	-1.5
200	17.2	20.9	23.2	32.7	44.5	44.5	200	21	25.5	29.6	39.3	46	46	200	-3.8	-4.6	-6.4	-6.6	-1.5	-6.6	-1.5
201	22.9	26.2	27.6	33	41.3	41.3	201	23.5	26.7	27.9	34.6	42.9	42.9	201	-0.6	-0.5	-0.3	-1.6	-1.6	-1.6	-0.3
202	22.9	26.2	27.6	33	41.3	41.3	202	23.5	26.7	27.9	34.6	42.9	42.9	202	-0.6	-0.5	-0.3	-1.6	-1.6	-1.6	-0.3
203	22.9	26.2	27.6	33	41.3	41.3	203	23.5	26.7	27.9	34.6	42.9	42.9	203	-0.6	-0.5	-0.3	-1.6	-1.6	-1.6	-0.3
204	22.9	26.2	27.6	33	41.3	41.3	204	23.5	26.7	27.9	34.6	42.9	42.9	204	-0.6	-0.5	-0.3	-1.6	-1.6	-1.6	-0.3
205	22.9	26.2	27.6	33	41.3	41.3	205	23.5	26.7	27.9	34.6	42.9	42.9	205	-0.6	-0.5	-0.3	-1.6	-1.6	-1.6	-0.3
206	22.9	26.2	27.6	33	41.3	41.3	206	23.5	26.7	27.9	34.6	42.9	42.9	206	-0.6	-0.5	-0.3	-1.6	-1.6	-1.6	-0.3
207	22.9	26.2	27.6	33	41.3	41.3	207	23.5	26.7	27.9	34.6	42.9	42.9	207	-0.6	-0.5	-0.3	-1.6	-1.6	-1.6	-0.3
208	22.9	26.2	27.6	33	41.3	41.3	208	23.5	26.7	27.9	34.6	42.9	42.9	208	-0.6	-0.5	-0.3	-1.6	-1.6	-1.6	-0.3
209	22.9	26.2	27.6	33	41.3	41.3	209	23.5	26.7	27.9	34.6	42.9	42.9	209	-0.6	-0.5	-0.3	-1.6	-1.6	-1.6	-0.3
210	22.9	26.2	27.6	33	41.3	41.3	210	23.5	26.7	27.9	34.6	42.9	42.9	210	-0.6	-0.5	-0.3	-1.6	-1.6	-1.6	-0.3
211	22.9	26.2	27.6	33	41.3	41.3	211	23.5	26.7	27.9	34.6	42.9	42.9	211	-0.6	-0.5	-0.3	-1.6	-1.6	-1.6	-0.3
212	22.9	26.2	27.6	33	41.3	41.3	212	23.5	26.7	27.9	34.6	42.9	42.9	212	-0.6	-0.5	-0.3	-1.6	-1.6	-1.6	-0.3
213	22.9	26.2	27.6	33	41.3	41.3	213	23.5	26.7	27.9	34.6	42.9	42.9	213	-0.6	-0.5	-0.3	-1.6	-1.6	-1.6	-0.3
214	22.9	26.2	27.6	33	41.3	41.3	214	23.5	26.7	27.9	34.6	42.9	42.9	214	-0.6	-0.5	-0.3	-1.6	-1.6	-1.6	-0.3
215	22.9	26.2	27.6	33	41.3	41.3	215	23.5	26.7	27.9	34.6	42.9	42.9	215	-0.6	-0.5	-0.3	-1.6	-1.6	-1.6	-0.3
216	22.9	26.2	27.6	33	41.3	41.3	216	23.5	26.7	27.9	34.6	42.9	42.9	216	-0.6	-0.5	-0.3	-1.6	-1.6	-1.6	-0.3
217	22.9	26.2	27.6	33	41.3	41.3	217	23.5	26.7	27.9	34.6	42.9	42.9	217	-0.6	-0.5	-0.3	-1.6	-1.6	-1.6	-0.3
218	22.9	26.2	27.6	33	41.3	41.3	218	23.5	26.7	27.9	34.6	42.9	42.9	218	-0.6	-0.5	-0.3	-1.6	-1.6	-1.6	-0.3
219							219							219
220							220							220
221							221							221
222							222							222
223							223							223
224							224							224
225							225							225
226							226							226
227							227							227
228							228							228
229							229							229
230							230							230
231	9	9.7	10.3	15.6	28.7	28.7	231	9.5	10.3	11.9	20	36.7	36.7	231	-0.5	-0.6	-1.6	-4.4	-8	-8	-0.5
232	9.1	9.9	10.2	15.2	28.6	28.6	232	10.2	11.1	11.9	19.2	34.7	34.7	232	-1.1	-1.2	-1.7	-4	-6.1	-6.1	-1.1
233	8.4	9	9	13.3	25.8	25.8	233	9.6	10.5	10.7	17	31.4	31.4	233	-1.2	-1.5	-1.7	-3.7	-5.6	-5.6	-1.2
234	8.4	9	9	13.3	25.8	25.8	234	9.6	10.5	10.7	17	31.4	31.4	234	-1.2	-1.5	-1.7	-3.7	-5.6	-5.6	-1.2
235	8.4	9	9	13.3	25.8	25.8	235	9.6	10.5	10.7	17	31.4	31.4	235	-1.2	-1.5	-1.7	-3.7	-5.6	-5.6	-1.2
236	8.4	9	9	13.3	25.8	25.8	236	9.6	10.5	10.7	17	31.4	31.4	236	-1.2	-1.5	-1.7	-3.7	-5.6	-5.6	-1.2
237	8.4	9	9	13.3	25.8	25.8	237	9.6	10.5	10.7	17	31.4	31.4	237	-1.2	-1.5	-1.7	-3.7	-5.6	-5.6	-1.2
238	4	3.8	3.6	3.8	4.5	4.5	238	3.9	4	3.4	3.4	3.8	4	238	0.1	-0.2	0.2	0.4	0.7	-0.2	0.7
239	4	3.8	3.6	3.8	4.5	4.5	239	3.9	4	3.4	3.4	3.8	4	239	0.1	-0.2	0.2	0.4	0.7	-0.2	0.7
240	4	3.8	3.6	3.8	4.5	4.5	240	3.9	4	3.4	3.4	3.8	4	240	0.1	-0.2	0.2	0.4	0.7	-0.2	0.7
241	4	3.8	3.6	3.8	4.5	4.5	241	3.9	4	3.4	3.4	3.8	4	241	0.1	-0.2	0.2	0.4	0.7	-0.2	0.7
242	4	3.8	3.6	3.8	4.5	4.5	242	3.9	4	3.4	3.4	3.8	4	242	0.1	-0.2	0.2	0.4	0.7	-0.2	0.7
243	4	3.8	3.6	3.8	4.5	4.5	243	3.9	4	3.4	3.4	3.8	4	243	0.1	-0.2	0.2	0.4	0.7	-0.2	0.7
244	4	3.8	3.6	3.8	4.5	4.5	244	3.9	4	3.4	3.4	3.8	4	244	0.1	-0.2	0.2	0.4	0.7	-0.2	0.7
245	4	3.8	3.6	3.8	4.5	4.5	245	3.9	4	3.4	3.4	3.8	4	245	0.1	-0.2	0.2	0.4	0.7	-0.2	0.7
246	13.9	16.8	19.4	24.1	30.3	30.3	246	16.8	19.7	21.6	29.6	35.9	35.9	246	-2.9	-2.9	-2.2	-5.5	-5.6	-5.6	-2.2
247	13.9	16.8	19.4	24.1	30.3	30.3	247	16.8	19.7	21.6	29.6	35.9	35.9	247	-2.9	-2.9	-2.2	-5.5	-5.6	-5.6	-2.2
248	13.9	16.8	19.4	24.1	30.3	30.3	248	16.8	19.7	21.6	29.6	35.9	35.9	248	-2.9	-2.9	-2.2	-5.5	-5.6	-5.6	-2.2
249	17.3	19.1	20.6	26.3	37.4	37.4	249	18.4	20.8	23.3	33.9	40.5	40.5	249	-1.1	-1.7	-2.7	-7.6	-3.1	-7.6	-1.1
250	17.3	19.1	20.6	26.3	37.4	37.4	250	18.4	20.8	23.3	33.9	40.5	40.5	250	-1.1	-1.7	-2.7	-7.6	-3.1	-7.6	-1.1
251	17.3	19.1	20.6	26.3	37.4	37.4	251	18.4	20.8	23.3	33.9	40.5	40.5	251	-1.1	-1.7	-2.7	-7.6	-3.1	-7.6	-1.1
252	17.3	19.1	20.6	26.3	37.4	37.4	252	18.4	20.8	23.3	33.9	40.5	40.5	252	-1.1	-1.7	-2.7	-7.6	-3.1	-7.6	-1.1
253	17.3	19.1	20.6	26.3	37.4	37.4	253	18.4	20.8	23.3	33.9	40.5	40.5	253	-1.1	-1.7	-2.7	-7.6	-3.1	-7.6	-1.1
254	17.3	19.1	20.6	26.3	37.4	37.4	254	18.4	20.8	23.3	33.9	40.5	40.5	254	-1.1	-1.7	-2.7	-7.6	-3.1	-7.6	-1.1
255	17.3	19.1	20.6	26.3	37.4	37.4	255	18.4	20.8	23.3	33.9	40.5	40.5	255	-1.1	-1.7	-2.7	-7.6	-3.1	-7.6	-1.1
256	17.3	19.1	20.6	26.3	37.4	37.4	256	18.4	20.8	23.3	33.9	40.5	40.5	256	-1.1	-1.7	-2.7	-7.6	-3.1	-7.6	-1.1
257	17.3	19.1	20.6	26.3	37.4	37.4	257	18.4	20.8	23.3	33.9	40.5	40.5	257	-1.1	-1.7	-2.7	-7.6	-3.1	-7.6	-1.1
258	17.3	19.1	20.6	26.3	37.4	37.4	258	18.4	20.8	23.3	33.9	40.5	40.5	258	-1.1	-1.7	-2.7	-7.6	-3.1	-7.6	-1.1
259	17.3	19.1	20.6	26.3	37.4	37.4	259	18.4	20.8	23.3	33.9	40.5	40.5	259	-1.1	-1.7	-2.7	-7.6	-3.1	-7.6	-1.1
260	17.3	19.1	20.6	26.3	37.4	37.4	260	18.4	20.8	23.3	33.9	40.5	40.5	260	-1.1	-1.7	-2.7	-7.6	-3.1	-7.6	-1.1
261	17.3	19.1	20.6	26.3	37.4	37.4	261	18.4	20.8	23.3	33.9	40.5	40.5	261	-1.1	-1.7	-2.7	-7.6	-3.1	-7.6	-1.1
262	17.3	19.1	20.6	26.3	37.4	37.4	262	18.4	20.8	23.3	33.9	40.5	40.5	262	-1.1	-1.7	-2.7	-7.6	-3.1	-7.6	-1.1
263	17.3	19.1	20.6	26.3	37.4	37.4	263	18.4	20.8	23.3	33.9	40.5	40.5	263	-1.1	-1.7	-2.7	-7.6	-3.1	-7.6	-1.1
264	13.9	16.8	19.4	24.1	30.3	30.3	264	16.8	19.7	21.6	29.6	35.9	35.9	264	-2.9	-2.9	-2.2	-5.5	-5.6	-5.6	-2.2
265	13.9	16.8	19.4	24.1	30.3	30.3	265	16.8	19.7	21.6	29.6	35.9	35.9	265	-2.9	-2.9	-2.2	-5.5	-5.6	-5.6	-2.2
266	13.9	16.8	19.4	24.1	30.3	30.3	266	16.8	19.7	21.6	29.6	35.9	35.9	266	-2.9	-2.9	-2.2	-5.5	-5.6	-5.6	-2.2
267	13	15.6	17.8	22.6	29.6	29.6	267	15.5	18.3	20.4	29	36.7	36.7	267	-2.5	-2.7	-2.6	-6.4	-7.1	-7.1	-2.5
268	8.3	10.7	12.9	18.3	20.2	20.2	268	9.6	12	13.7	19.2	21.6	21.6	268	-1.3	-1.3	-0.8	-0.9	-1.4	-1.4	-0.8
269	10.3	12.6	14.2	18.1	20.7	20.7	269	11	13.3	14.2	18.4	21.5	21.5	269	-0.7	-0.7	0	-0.3	-0.8	-0.8	0
270	10.3	12.6	14.2	18.1	20.7	20.7	270	11	13.3	14.2	18.4	21.5	21.5	270	-0.7	-0.7	0	-0.3	-0.8	-0.8	0
271	10.3	12.6	14.2	18.1	20.7	20.7	271	11	13.3	14.2	18.4	21.5	21.5	271	-0.7	-0.7	0	-0.3	-0.8	-0.8	0
272	10.3	12.6	14.2	18.1	20.7	20.7	272	11	13.3	14.2	18.4	21.5	21.5	272	-0.7	-0.7	0	-0.3	-0.8	-0.8	0
273	10.3	12.6	14.2	18.1	20.7	20.7	273	11	13.3	14.2	18.4	21.5	21.5	273	-0.7	-0.7	0	-0.3	-0.8	-0.8	0
274	10.3	12.6	14.2	18.1	20.7	20.7	274	11	13.3	14.2	18.4	21.5	21.5	274	-0.7	-0.7	0	-0.3	-0.8	-0.8	0
275	10.3	12.6	14.2	18.1	20.7	20.7	275	11	13.3	14.2	18.4	21.5	21.5	275	-0.7	-0.7	0	-0.3	-0.8	-0.8	0
276	10.3	12.6	14.2	18.1	20.7	20.7	276	11	13.3	14.2	18.4	21.5	21.5	276	-0.7	-0.7	0	-0.3	-0.8	-0.8	0
277	10.3	12.6	14.2	18.1	20.7	20.7	277	11	13.3	14.2	18.4	21.5	21.5	277	-0.7	-0.7	0	-0.3	-0.8	-0.8	0
278	1.1	1.5	2	5.6	19.8	19.8	278							278
279	-1.2	-0.1	-0.4	0.8	10.9	10.9	279							279
280	-1.2	-0.1	-0.4	0.8	10.9	10.9	280							280
281	-1.2	-0.1	-0.4	0.8	10.9	10.9	281							281
282	-1.2	-0.1	-0.4	0.8	10.9	10.9	282							282
283	1.8	2.4	1.8	2.7	10.6	10.6	283							283
284	1.8	2.4	1.8	2.7	10.6	10.6	284							284
285	6	5.9	5.7	7.3	14.4	14.4	285							285
286	13.5	12.5	11.5	11.4	10.9	13.5	286	13.2	12.2	11.5	11.4	12.2	13.2	286	0.3	0.3	0	0	-1.3	-1.3	0.3
287	13.5	12.5	11.5	11.4	10.9	13.5	287	13.2	12.2	11.5	11.4	12.2	13.2	287	0.3	0.3	0	0	-1.3	-1.3	0.3
288	13.5	12.5	11.5	11.4	10.9	13.5	288	13.2	12.2	11.5	11.4	12.2	13.2	288	0.3	0.3	0	0	-1.3	-1.3	0.3
289	13.5	12.5	11.5	11.4	10.9	13.5	289	13.2	12.2	11.5	11.4	12.2	13.2	289	0.3	0.3	0	0	-1.3	-1.3	0.3
290	1.3	1	0.7	1.8	9.7	9.7	290	1.5	1.7	1	3	11.8	11.8	290	-0.2	-0.7	-0.3	-1.2	-2.1	-2.1	-0.2
291	1.3	1	0.7	1.8	9.7	9.7	291	1.5	1.7	1	3	11.8	11.8	291	-0.2	-0.7	-0.3	-1.2	-2.1	-2.1	-0.2
292	1.3	1	0.7	1.8	9.7	9.7	292	1.5	1.7	1	3	11.8	11.8	292	-0.2	-0.7	-0.3	-1.2	-2.1	-2.1	-0.2
293	1.3	1	0.7	1.8	9.7	9.7	293	1.5	1.7	1	3	11.8	11.8	293	-0.2	-0.7	-0.3	-1.2	-2.1	-2.1	-0.2
294	1.9	2.1	2.1	2.6	8.6	8.6	294	2.2	2.3	2	3.2	9.1	9.1	294	-0.3	-0.2	0.1	-0.6	-0.5	-0.6	0.1
295	2.8	3	2.7	3.1	4.6	4.6	295	3.7	3.4	2.9	3	5.7	5.7	295	-0.9	-0.4	-0.2	0.1	-1.1	-1.1	0.1
296	2.8	3	2.7	3.1	4.6	4.6	296	3.7	3.4	2.9	3	5.7	5.7	296	-0.9	-0.4	-0.2	0.1	-1.1	-1.1	0.1
297	2.8	3	2.7	3.1	4.6	4.6	297	3.7	3.4	2.9	3	5.7	5.7	297	-0.9	-0.4	-0.2	0.1	-1.1	-1.1	0.1
298	2.8	3	2.7	3.1	4.6	4.6	298	3.7	3.4	2.9	3	5.7	5.7	298	-0.9	-0.4	-0.2	0.1	-1.1	-1.1	0.1
299	6.1	6.6	7.9	12.5	15.2	15.2	299							299
300	8.6	9.3	9.8	13.4	15.9	15.9	300							300
301	8.6	9.3	9.8	13.4	15.9	15.9	301							301
302	2.7	3.3	5.6	15.1	17.1	17.1	302	2.5	3.8	5.9	16.2	19	19	302	0.2	-0.5	-0.3	-1.1	-1.9	-1.9	0.2
303	2.7	3.3	5.6	15.1	17.1	17.1	303	2.5	3.8	5.9	16.2	19	19	303	0.2	-0.5	-0.3	-1.1	-1.9	-1.9	0.2
304	2.7	3.3	5.6	15.1	17.1	17.1	304	2.5	3.8	5.9	16.2	19	19	304	0.2	-0.5	-0.3	-1.1	-1.9	-1.9	0.2
305	2.7	3.3	5.6	15.1	17.1	17.1	305	2.5	3.8	5.9	16.2	19	19	305	0.2	-0.5	-0.3	-1.1	-1.9	-1.9	0.2
306	2.7	3.3	5.6	15.1	17.1	17.1	306	2.5	3.8	5.9	16.2	19	19	306	0.2	-0.5	-0.3	-1.1	-1.9	-1.9	0.2
307	1	0.6	0.5	1.1	1.2	1.2	307							307
308	1	0.6	0.5	1.1	1.2	1.2	308							308
309	1	0.6	0.5	1.1	1.2	1.2	309							309
310	1	0.6	0.5	1.1	1.2	1.2	310							310
311	1	0.6	0.5	1.1	1.2	1.2	311							311
312	4.4	5.1	6.1	9.9	15.1	15.1	312							312
313	24.8	27.9	29	35.1	43.5	43.5	313	27.7	30.9	31.6	38.9	44.6	44.6	313	-2.9	-3	-2.6	-3.8	-1.1	-3.8	-1.1
314	24.8	27.9	29	35.1	43.5	43.5	314	27.7	30.9	31.6	38.9	44.6	44.6	314	-2.9	-3	-2.6	-3.8	-1.1	-3.8	-1.1
315	24.8	27.9	29	35.1	43.5	43.5	315	27.7	30.9	31.6	38.9	44.6	44.6	315	-2.9	-3	-2.6	-3.8	-1.1	-3.8	-1.1
316	28.1	32.2	33	41.1	50.3	50.3	316	30	33.7	34.1	42.3	47.6	47.6	316	-1.9	-1.5	-1.1	-1.2	2.7	-1.9	2.7
317	28.1	32.2	33	41.1	50.3	50.3	317	30	33.7	34.1	42.3	47.6	47.6	317	-1.9	-1.5	-1.1	-1.2	2.7	-1.9	2.7
318	28.1	32.2	33	41.1	50.3	50.3	318	30	33.7	34.1	42.3	47.6	47.6	318	-1.9	-1.5	-1.1	-1.2	2.7	-1.9	2.7
319	28.1	32.2	33	41.1	50.3	50.3	319	30	33.7	34.1	42.3	47.6	47.6	319	-1.9	-1.5	-1.1	-1.2	2.7	-1.9	2.7
320	28.1	32.2	33	41.1	50.3	50.3	320	30	33.7	34.1	42.3	47.6	47.6	320	-1.9	-1.5	-1.1	-1.2	2.7	-1.9	2.7
321	28.1	32.2	33	41.1	50.3	50.3	321	30	33.7	34.1	42.3	47.6	47.6	321	-1.9	-1.5	-1.1	-1.2	2.7	-1.9	2.7
322	28.1	32.2	33	41.1	50.3	50.3	322	30	33.7	34.1	42.3	47.6	47.6	322	-1.9	-1.5	-1.1	-1.2	2.7	-1.9	2.7
323	28.1	32.2	33	41.1	50.3	50.3	323	30	33.7	34.1	42.3	47.6	47.6	323	-1.9	-1.5	-1.1	-1.2	2.7	-1.9	2.7
324	28.1	32.2	33	41.1	50.3	50.3	324	30	33.7	34.1	42.3	47.6	47.6	324	-1.9	-1.5	-1.1	-1.2	2.7	-1.9	2.7
325	28.1	32.2	33	41.1	50.3	50.3	325	30	33.7	34.1	42.3	47.6	47.6	325	-1.9	-1.5	-1.1	-1.2	2.7	-1.9	2.7
326	28.1	32.2	33	41.1	50.3	50.3	326	30	33.7	34.1	42.3	47.6	47.6	326	-1.9	-1.5	-1.1	-1.2	2.7	-1.9	2.7
327	28.1	32.2	33	41.1	50.3	50.3	327	30	33.7	34.1	42.3	47.6	47.6	327	-1.9	-1.5	-1.1	-1.2	2.7	-1.9	2.7
328	28.1	32.2	33	41.1	50.3	50.3	328	30	33.7	34.1	42.3	47.6	47.6	328	-1.9	-1.5	-1.1	-1.2	2.7	-1.9	2.7
329	28.1	32.2	33	41.1	50.3	50.3	329	30	33.7	34.1	42.3	47.6	47.6	329	-1.9	-1.5	-1.1	-1.2	2.7	-1.9	2.7
330	28.1	32.2	33	41.1	50.3	50.3	330	30	33.7	34.1	42.3	47.6	47.6	330	-1.9	-1.5	-1.1	-1.2	2.7	-1.9	2.7
331	29.3	34.6	34.8	42.2	50.6	50.6	331	30.6	35.4	35.3	43	46.7	46.7	331	-1.3	-0.8	-0.5	-0.8	3.9	-1.3	3.9
332	29.3	34.6	34.8	42.2	50.6	50.6	332	30.6	35.4	35.3	43	46.7	46.7	332	-1.3	-0.8	-0.5	-0.8	3.9	-1.3	3.9
333	29.3	34.6	34.8	42.2	50.6	50.6	333	30.6	35.4	35.3	43	46.7	46.7	333	-1.3	-0.8	-0.5	-0.8	3.9	-1.3	3.9
334	29.3	34.6	34.8	42.2	50.6	50.6	334	30.6	35.4	35.3	43	46.7	46.7	334	-1.3	-0.8	-0.5	-0.8	3.9	-1.3	3.9
335	29.3	34.6	34.8	42.2	50.6	50.6	335	30.6	35.4	35.3	43	46.7	46.7	335	-1.3	-0.8	-0.5	-0.8	3.9	-1.3	3.9
336	29.3	34.6	34.8	42.2	50.6	50.6	336	30.6	35.4	35.3	43	46.7	46.7	336	-1.3	-0.8	-0.5	-0.8	3.9	-1.3	3.9
337	29.3	34.6	34.8	42.2	50.6	50.6	337	30.6	35.4	35.3	43	46.7	46.7	337	-1.3	-0.8	-0.5	-0.8	3.9	-1.3	3.9
338	29.3	34.6	34.8	42.2	50.6	50.6	338	30.6	35.4	35.3	43	46.7	46.7	338	-1.3	-0.8	-0.5	-0.8	3.9	-1.3	3.9
339	29.3	34.6	34.8	42.2	50.6	50.6	339	30.6	35.4	35.3	43	46.7	46.7	339	-1.3	-0.8	-0.5	-0.8	3.9	-1.3	3.9
340	29.3	34.6	34.8	42.2	50.6	50.6	340	30.6	35.4	35.3	43	46.7	46.7	340	-1.3	-0.8	-0.5	-0.8	3.9	-1.3	3.9
341	29.3	34.6	34.8	42.2	50.6	50.6	341	30.6	35.4	35.3	43	46.7	46.7	341	-1.3	-0.8	-0.5	-0.8	3.9	-1.3	3.9
342	29.3	34.6	34.8	42.2	50.6	50.6	342	30.6	35.4	35.3	43	46.7	46.7	342	-1.3	-0.8	-0.5	-0.8	3.9	-1.3	3.9
343	29.3	34.6	34.8	42.2	50.6	50.6	343	30.6	35.4	35.3	43	46.7	46.7	343	-1.3	-0.8	-0.5	-0.8	3.9	-1.3	3.9
344	17.4	19.6	21	28.4	35.8	35.8	344	19.3	22	24.4	33.3	40.3	40.3	344	-1.9	-2.4	-3.4	-4.9	-4.5	-4.9	-1.9
345	17.4	19.6	21	28.4	35.8	35.8	345	19.3	22	24.4	33.3	40.3	40.3	345	-1.9	-2.4	-3.4	-4.9	-4.5	-4.9	-1.9
346	17.4	19.6	21	28.4	35.8	35.8	346	19.3	22	24.4	33.3	40.3	40.3	346	-1.9	-2.4	-3.4	-4.9	-4.5	-4.9	-1.9
347	17.4	19.6	21	28.4	35.8	35.8	347	19.3	22	24.4	33.3	40.3	40.3	347	-1.9	-2.4	-3.4	-4.9	-4.5	-4.9	-1.9
348	17.4	19.6	21	28.4	35.8	35.8	348	19.3	22	24.4	33.3	40.3	40.3	348	-1.9	-2.4	-3.4	-4.9	-4.5	-4.9	-1.9
349	17.4	19.6	21	28.4	35.8	35.8	349	19.3	22	24.4	33.3	40.3	40.3	349	-1.9	-2.4	-3.4	-4.9	-4.5	-4.9	-1.9
350							350							350
351	10.7	12.6	16.1	28	35.9	35.9	351	11.2	13.3	17.3	30.9	37.3	37.3	351	-0.5	-0.7	-1.2	-2.9	-1.4	-2.9	-0.5
352	10.7	12.6	16.1	28	35.9	35.9	352	11.2	13.3	17.3	30.9	37.3	37.3	352	-0.5	-0.7	-1.2	-2.9	-1.4	-2.9	-0.5
353	10.7	12.6	16.1	28	35.9	35.9	353	11.2	13.3	17.3	30.9	37.3	37.3	353	-0.5	-0.7	-1.2	-2.9	-1.4	-2.9	-0.5
354	15.3	17.2	21	33.7	39.3	39.3	354	14.2	17.5	22	35.7	37.3	37.3	354	1.1	-0.3	-1	-2	2	-2	2
355	15.3	17.2	21	33.7	39.3	39.3	355	14.2	17.5	22	35.7	37.3	37.3	355	1.1	-0.3	-1	-2	2	-2	2
356	15.3	17.2	21	33.7	39.3	39.3	356	14.2	17.5	22	35.7	37.3	37.3	356	1.1	-0.3	-1	-2	2	-2	2
357	15.3	17.2	21	33.7	39.3	39.3	357	14.2	17.5	22	35.7	37.3	37.3	357	1.1	-0.3	-1	-2	2	-2	2
358	15.3	17.2	21	33.7	39.3	39.3	358	14.2	17.5	22	35.7	37.3	37.3	358	1.1	-0.3	-1	-2	2	-2	2
359	15.3	17.2	21	33.7	39.3	39.3	359	14.2	17.5	22	35.7	37.3	37.3	359	1.1	-0.3	-1	-2	2	-2	2
360	15.3	17.2	21	33.7	39.3	39.3	360	14.2	17.5	22	35.7	37.3	37.3	360	1.1	-0.3	-1	-2	2	-2	2
361	15.3	17.2	21	33.7	39.3	39.3	361	14.2	17.5	22	35.7	37.3	37.3	361	1.1	-0.3	-1	-2	2	-2	2
362	35.6	40.6	47.5	50.4	49.7	50.4	362	39.7	45.2	50	50.9	50.6	50.9	362	-4.1	-4.6	-2.5	-0.5	-0.9	-4.6	-0.5
363	35.6	40.6	47.5	50.4	49.7	50.4	363	39.7	45.2	50	50.9	50.6	50.9	363	-4.1	-4.6	-2.5	-0.5	-0.9	-4.6	-0.5
364	35.6	40.6	47.5	50.4	49.7	50.4	364	39.7	45.2	50	50.9	50.6	50.9	364	-4.1	-4.6	-2.5	-0.5	-0.9	-4.6	-0.5
365	35.6	40.6	47.5	50.4	49.7	50.4	365	39.7	45.2	50	50.9	50.6	50.9	365	-4.1	-4.6	-2.5	-0.5	-0.9	-4.6	-0.5
366	35.6	40.6	47.5	50.4	49.7	50.4	366	39.7	45.2	50	50.9	50.6	50.9	366	-4.1	-4.6	-2.5	-0.5	-0.9	-4.6	-0.5
367							367							367
368							368							368
369							369							369
370							370							370
371							371							371
372	0.1	0.2	-0.1	2.1	11.1	11.1	372	0.6	0.3	0.7	3.2	12.3	12.3	372	-0.5	-0.1	-0.8	-1.1	-1.2	-1.2	-0.1
373	0.1	0.2	-0.1	2.1	11.1	11.1	373	0.6	0.3	0.7	3.2	12.3	12.3	373	-0.5	-0.1	-0.8	-1.1	-1.2	-1.2	-0.1
374	0.1	0.2	-0.1	2.1	11.1	11.1	374	0.6	0.3	0.7	3.2	12.3	12.3	374	-0.5	-0.1	-0.8	-1.1	-1.2	-1.2	-0.1
375	0.1	0.2	-0.1	2.1	11.1	11.1	375	0.6	0.3	0.7	3.2	12.3	12.3	375	-0.5	-0.1	-0.8	-1.1	-1.2	-1.2	-0.1
376	0.1	0.2	-0.1	2.1	11.1	11.1	376	0.6	0.3	0.7	3.2	12.3	12.3	376	-0.5	-0.1	-0.8	-1.1	-1.2	-1.2	-0.1
377	0.1	0.2	-0.1	2.1	11.1	11.1	377	0.6	0.3	0.7	3.2	12.3	12.3	377	-0.5	-0.1	-0.8	-1.1	-1.2	-1.2	-0.1

## Sheet: RgANMT_Peptides
Sample	Start	End	Peptide sequence	Maximal uptake (#)	Peptide mass (Da)	Retention time (min)	Retention time SD (min)	HDX time (s)	Uptake (Da)	Uptake SD (Da)	Uptake (%)	Uptake SD (%)
6N	-2	16	GSHMGSLSESHTQYKHGVE	18	2069.92	5.68271	0.0076	0	0	0	0	0
6N	-2	16	GSHMGSLSESHTQYKHGVE	18	2069.92	5.68377	0.011356	10	5.46383	0.288702	30.3546	1.6039
6N	-2	16	GSHMGSLSESHTQYKHGVE	18	2069.92	5.69703	0.006032	30	5.55129	0.211892	30.8405	1.17718
6N	-2	16	GSHMGSLSESHTQYKHGVE	18	2069.92	5.58639	0.014265	100	5.15902	0.284215	28.6612	1.57897
6N	-2	16	GSHMGSLSESHTQYKHGVE	18	2069.92	5.5955	0.011418	1000	5.16162	0.213785	28.6757	1.18769
6N	-2	16	GSHMGSLSESHTQYKHGVE	18	2069.92	5.60169	0.002554	10000	5.10851	0.242802	28.3806	1.3489
WT	-2	16	GSHMGSLSESHTQYKHGVE	18	2069.92	5.68903	0.009773	0	0	0	0	0
WT	-2	16	GSHMGSLSESHTQYKHGVE	18	2069.92	5.69451	0.006797	10	5.4559	0.251794	30.3106	1.39886
WT	-2	16	GSHMGSLSESHTQYKHGVE	18	2069.92	5.68378	0.004754	30	5.48848	0.193858	30.4916	1.07699
WT	-2	16	GSHMGSLSESHTQYKHGVE	18	2069.92	5.58775	0.010472	100	5.13693	0.237357	28.5385	1.31865
WT	-2	16	GSHMGSLSESHTQYKHGVE	18	2069.92	5.59089	0.005174	1000	5.0543	0.310124	28.0795	1.72291
WT	-2	16	GSHMGSLSESHTQYKHGVE	18	2069.92	5.58553	0.004159	10000	5.05425	0.229649	28.0792	1.27583
6N	17	22	VEEDEE	5	748.276	5.11919	0.004273	0	0	0	0	0
6N	17	22	VEEDEE	5	748.276	5.1023	0.017884	10	1.56873	0.028263	31.3746	0.56526
6N	17	22	VEEDEE	5	748.276	5.11544	0.012177	30	1.51796	0.030592	30.3593	0.61184
6N	17	22	VEEDEE	5	748.276	5.0094	0.00816	100	1.47202	0.030152	29.4404	0.60304
6N	17	22	VEEDEE	5	748.276	5.01823	0.00583	1000	1.46073	0.023114	29.2146	0.46228
6N	17	22	VEEDEE	5	748.276	5.0142	0.0093	10000	1.46489	0.025382	29.2978	0.50764
WT	17	22	VEEDEE	5	748.276	5.1257	0.007165	0	0	0	0	0
WT	17	22	VEEDEE	5	748.276	5.11664	0.003995	10	1.63684	0.012932	32.7367	0.25864
WT	17	22	VEEDEE	5	748.276	5.11295	0.005315	30	1.52747	0.009429	30.5495	0.18858
WT	17	22	VEEDEE	5	748.276	5.0207	0.008197	100	1.46105	0.032798	29.2211	0.65596
WT	17	22	VEEDEE	5	748.276	5.01694	0.007014	1000	1.54003	0.008325	30.8006	0.1665
WT	17	22	VEEDEE	5	748.276	5.01907	0.004558	10000	1.45175	0.018111	29.0349	0.36222
6N	17	24	VEEDEEES	7	964.35	5.19171	0.006808	0	0	0	0	0
6N	17	24	VEEDEEES	7	964.35	5.17331	0.013644	10	2.36601	0.319378	33.8002	4.56254
6N	17	24	VEEDEEES	7	964.35	5.18462	0.010679	30	2.45326	0.345455	35.0466	4.93507
6N	17	24	VEEDEEES	7	964.35	5.0799	0.008015	100	2.24027	0.259456	32.0038	3.70651
6N	17	24	VEEDEEES	7	964.35	5.08793	0.005344	1000	2.27268	0.368607	32.4669	5.26581
6N	17	24	VEEDEEES	7	964.35	5.08554	0.008666	10000	2.21288	0.309249	31.6126	4.41784
WT	17	24	VEEDEEES	7	964.35	5.19971	0.006473	0	0	0	0	0
WT	17	24	VEEDEEES	7	964.35	5.18923	0.005094	10	2.4212	0.313288	34.5885	4.47554
WT	17	24	VEEDEEES	7	964.35	5.18163	0.004737	30	2.49323	0.382257	35.6176	5.46081
WT	17	24	VEEDEEES	7	964.35	5.0903	0.007284	100	2.24849	0.271495	32.1212	3.8785
WT	17	24	VEEDEEES	7	964.35	5.08779	0.00739	1000	2.22659	0.211186	31.8084	3.01694
WT	17	24	VEEDEEES	7	964.35	5.08751	0.003364	10000	2.24925	0.329074	32.1322	4.70106
6N	17	28	VEEDEEESYSRA	11	1441.58	6.1978	0.009205	0	0	0	0	0
6N	17	28	VEEDEEESYSRA	11	1441.58	6.19818	0.007451	10	3.73139	0.060572	33.9218	0.550655
6N	17	28	VEEDEEESYSRA	11	1441.58	6.20664	0.00748	30	3.81756	0.059259	34.7051	0.538718
6N	17	28	VEEDEEESYSRA	11	1441.58	6.10557	0.008665	100	3.72893	0.050672	33.8994	0.460655
6N	17	28	VEEDEEESYSRA	11	1441.58	6.11223	0.006803	1000	4.41801	0.090417	40.1637	0.821973
6N	17	28	VEEDEEESYSRA	11	1441.58	6.11512	0.006757	10000	4.74408	0.059601	43.128	0.541827
WT	17	28	VEEDEEESYSRA	11	1441.58	6.20353	0.006281	0	0	0	0	0
WT	17	28	VEEDEEESYSRA	11	1441.58	6.20345	0.014376	10	3.75426	0.086928	34.1296	0.790255
WT	17	28	VEEDEEESYSRA	11	1441.58	6.19841	0.00128	30	3.79092	0.054622	34.4629	0.496564
WT	17	28	VEEDEEESYSRA	11	1441.58	6.10877	0.008136	100	3.75551	0.061293	34.141	0.557209
WT	17	28	VEEDEEESYSRA	11	1441.58	6.11147	0.002825	1000	4.56509	0.138692	41.5009	1.26084
WT	17	28	VEEDEEESYSRA	11	1441.58	6.10579	0.004543	10000	4.64597	0.083247	42.2361	0.756791
6N	17	31	VEEDEEESYSRAMQL	14	1813.77	8.24603	0.004195	0	0	0	0	0
6N	17	31	VEEDEEESYSRAMQL	14	1813.77	8.23944	0.007074	10	3.46991	0.051798	24.7851	0.369986
6N	17	31	VEEDEEESYSRAMQL	14	1813.77	8.23199	0.035026	30	3.58868	0.102054	25.6335	0.728957
6N	17	31	VEEDEEESYSRAMQL	14	1813.77	8.18501	0.006086	100	3.49134	0.043031	24.9381	0.307364
6N	17	31	VEEDEEESYSRAMQL	14	1813.77	8.18329	0.003053	1000	4.26843	0.027785	30.4888	0.198464
6N	17	31	VEEDEEESYSRAMQL	14	1813.77	8.18445	0.002565	10000	4.84995	0.031509	34.6425	0.225064
WT	17	31	VEEDEEESYSRAMQL	14	1813.77	8.23913	0.002021	0	0	0	0	0
WT	17	31	VEEDEEESYSRAMQL	14	1813.77	8.24404	0.004299	10	3.49275	0.079309	24.9482	0.566493
WT	17	31	VEEDEEESYSRAMQL	14	1813.77	8.24483	0.00629	30	3.48511	0.020353	24.8936	0.145379
WT	17	31	VEEDEEESYSRAMQL	14	1813.77	8.18294	0.009593	100	3.50577	0.015342	25.0412	0.109586
WT	17	31	VEEDEEESYSRAMQL	14	1813.77	8.18444	0.001418	1000	4.44204	0.040694	31.7288	0.290671
WT	17	31	VEEDEEESYSRAMQL	14	1813.77	8.18006	0.001439	10000	4.63437	0.017992	33.1026	0.128514
6N	21	28	EEESYSRA	7	969.403	5.47562	0.00418	0	0	0	0	0
6N	21	28	EEESYSRA	7	969.403	5.46016	0.015798	10	1.82037	0.08601	26.0053	1.22871
6N	21	28	EEESYSRA	7	969.403	5.47133	0.007652	30	1.91285	0.046123	27.3265	0.6589
6N	21	28	EEESYSRA	7	969.403	5.3779	0.003628	100	1.97655	0.087973	28.2364	1.25676
6N	21	28	EEESYSRA	7	969.403	5.37519	0.007244	1000	2.65816	0.068959	37.9737	0.985129
6N	21	28	EEESYSRA	7	969.403	5.37504	0.007383	10000	2.99629	0.095394	42.8041	1.36277
WT	21	28	EEESYSRA	7	969.403	5.48009	0.006892	0	0	0	0	0
WT	21	28	EEESYSRA	7	969.403	5.47657	0.00262	10	1.82232	0.111029	26.0331	1.58613
WT	21	28	EEESYSRA	7	969.403	5.46742	0.002952	30	1.97525	0.087757	28.2179	1.25367
WT	21	28	EEESYSRA	7	969.403	5.38564	0.008342	100	2.11761	0.110176	30.2515	1.57394
WT	21	28	EEESYSRA	7	969.403	5.37703	0.005826	1000	2.81277	0.126325	40.1824	1.80464
WT	21	28	EEESYSRA	7	969.403	5.37299	0.01041	10000	3.01926	0.081789	43.1323	1.16841
6N	21	30	EEESYSRAMQ	9	1228.5	6.31648	0.009341	0	0	0	0	0
6N	21	30	EEESYSRAMQ	9	1228.5	6.31656	0.014011	10	1.70787	0.050558	18.9764	0.561756
6N	21	30	EEESYSRAMQ	9	1228.5	6.33501	0.011423	30	1.81304	0.046897	20.1449	0.521078
6N	21	30	EEESYSRAMQ	9	1228.5	6.2237	0.01404	100	1.90698	0.062165	21.1886	0.690722
6N	21	30	EEESYSRAMQ	9	1228.5	6.23261	0.009841	1000	2.66813	0.052243	29.6459	0.580478
6N	21	30	EEESYSRAMQ	9	1228.5	6.23255	0.008927	10000	3.124	0.057203	34.7112	0.635589
WT	21	30	EEESYSRAMQ	9	1228.5	6.31451	0.008293	0	0	0	0	0
WT	21	30	EEESYSRAMQ	9	1228.5	6.3261	0.011883	10	1.75446	0.067195	19.494	0.746611
WT	21	30	EEESYSRAMQ	9	1228.5	6.32681	0.005333	30	1.7826	0.058662	19.8067	0.6518
WT	21	30	EEESYSRAMQ	9	1228.5	6.23268	0.013518	100	1.93121	0.05476	21.4579	0.608444
WT	21	30	EEESYSRAMQ	9	1228.5	6.23236	0.008094	1000	2.79006	0.072673	31.0007	0.807478
WT	21	30	EEESYSRAMQ	9	1228.5	6.22735	0.009652	10000	3.09436	0.09352	34.3818	1.03911
6N	21	31	EEESYSRAMQL	10	1341.59	7.92077	0.00625	0	0	0	0	0
6N	21	31	EEESYSRAMQL	10	1341.59	7.92263	0.002577	10	1.5392	0.010459	15.392	0.10459
6N	21	31	EEESYSRAMQL	10	1341.59	7.9185	0.021358	30	1.65579	0.064292	16.5579	0.64292
6N	21	31	EEESYSRAMQL	10	1341.59	7.85649	0.005357	100	1.75582	0.021167	17.5583	0.21167
6N	21	31	EEESYSRAMQL	10	1341.59	7.85871	0.001622	1000	2.50053	0.031068	25.0053	0.31068
6N	21	31	EEESYSRAMQL	10	1341.59	7.85792	0.00525	10000	2.99122	0.029369	29.9122	0.29369
WT	21	31	EEESYSRAMQL	10	1341.59	7.91579	0.000398	0	0	0	0	0
WT	21	31	EEESYSRAMQL	10	1341.59	7.9314	0.000677	10	1.54147	0.03843	15.4147	0.3843
WT	21	31	EEESYSRAMQL	10	1341.59	7.92606	0.004973	30	1.60454	0.01063	16.0454	0.1063
WT	21	31	EEESYSRAMQL	10	1341.59	7.85729	0.005753	100	1.73644	0.012139	17.3644	0.12139
WT	21	31	EEESYSRAMQL	10	1341.59	7.86004	0.002265	1000	2.59817	0.035361	25.9817	0.35361
WT	21	31	EEESYSRAMQL	10	1341.59	7.85343	0.00243	10000	2.8637	0.018361	28.637	0.18361
6N	23	30	ESYSRAMQ	7	970.417	5.96178	0.007498	0	0	0	0	0
6N	23	30	ESYSRAMQ	7	970.417	5.95312	0.012586	10	0.890759	0.046278	12.7251	0.661114
6N	23	30	ESYSRAMQ	7	970.417	5.95583	0.006972	30	0.959916	0.045488	13.7131	0.649829
6N	23	30	ESYSRAMQ	7	970.417	5.85259	0.011444	100	1.0804	0.050163	15.4342	0.716614
6N	23	30	ESYSRAMQ	7	970.417	5.85459	0.00479	1000	1.78278	0.04648	25.4683	0.664
6N	23	30	ESYSRAMQ	7	970.417	5.84988	0.005621	10000	2.16775	0.062839	30.9678	0.8977
WT	23	30	ESYSRAMQ	7	970.417	5.96905	0.004375	0	0	0	0	0
WT	23	30	ESYSRAMQ	7	970.417	5.96839	0.00534	10	0.854542	0.045194	12.2077	0.645629
WT	23	30	ESYSRAMQ	7	970.417	5.95473	0.002021	30	0.935688	0.045327	13.367	0.647529
WT	23	30	ESYSRAMQ	7	970.417	5.86365	0.009452	100	1.07911	0.039817	15.4159	0.568814
WT	23	30	ESYSRAMQ	7	970.417	5.85866	0.002461	1000	1.86453	0.060539	26.6361	0.864843
WT	23	30	ESYSRAMQ	7	970.417	5.84768	0.003202	10000	2.11041	0.046116	30.1487	0.6588
6N	23	33	ESYSRAMQLSM	10	1301.57	8.02887	0.006252	0	0	0	0	0
6N	23	33	ESYSRAMQLSM	10	1301.57	8.03741	0.004921	10	0.863726	0.030753	8.63726	0.30753
6N	23	33	ESYSRAMQLSM	10	1301.57	8.03285	0.029142	30	0.917453	0.040636	9.17453	0.40636
6N	23	33	ESYSRAMQLSM	10	1301.57	7.95941	0.006338	100	1.07108	0.031153	10.7108	0.31153
6N	23	33	ESYSRAMQLSM	10	1301.57	7.96204	0.004256	1000	1.76452	0.032063	17.6452	0.32063
6N	23	33	ESYSRAMQLSM	10	1301.57	7.96217	0.006074	10000	2.23745	0.039012	22.3745	0.39012
WT	23	33	ESYSRAMQLSM	10	1301.57	8.02212	0.003048	0	0	0	0	0
WT	23	33	ESYSRAMQLSM	10	1301.57	8.04193	0.002638	10	0.837138	0.051141	8.37138	0.51141
WT	23	33	ESYSRAMQLSM	10	1301.57	8.04087	0.005703	30	0.91513	0.048271	9.1513	0.48271
WT	23	33	ESYSRAMQLSM	10	1301.57	7.95713	0.007842	100	1.10475	0.050645	11.0474	0.50645
WT	23	33	ESYSRAMQLSM	10	1301.57	7.96134	0.005017	1000	1.87606	0.049587	18.7606	0.49587
WT	23	33	ESYSRAMQLSM	10	1301.57	7.95575	0.002693	10000	2.18736	0.045441	21.8736	0.45441
6N	25	30	YSRAMQ	5	754.343	5.26968	0.009277	0	0	0	0	0
6N	25	30	YSRAMQ	5	754.343	5.25309	0.012868	10	0.16718	0.01509	3.3436	0.3018
6N	25	30	YSRAMQ	5	754.343	5.26323	0.009029	30	0.183965	0.011848	3.6793	0.23696
6N	25	30	YSRAMQ	5	754.343	5.16052	0.011014	100	0.201677	0.011412	4.03354	0.22824
6N	25	30	YSRAMQ	5	754.343	5.16697	0.006835	1000	0.440682	0.015048	8.81364	0.30096
6N	25	30	YSRAMQ	5	754.343	5.16681	0.013202	10000	0.730319	0.046963	14.6064	0.93926
WT	25	30	YSRAMQ	5	754.343	5.27947	0.008954	0	0	0	0	0
WT	25	30	YSRAMQ	5	754.343	5.26766	0.003709	10	0.158833	0.028651	3.17666	0.57302
WT	25	30	YSRAMQ	5	754.343	5.25957	0.001415	30	0.169566	0.020085	3.39132	0.4017
WT	25	30	YSRAMQ	5	754.343	5.17441	0.008564	100	0.184358	0.019704	3.68716	0.39408
WT	25	30	YSRAMQ	5	754.343	5.17122	0.007533	1000	0.45548	0.024965	9.1096	0.4993
WT	25	30	YSRAMQ	5	754.343	5.16759	0.001604	10000	0.631843	0.031002	12.6369	0.62004
6N	25	31	YSRAMQL	6	867.427	7.53621	0.007635	0	0	0	0	0
6N	25	31	YSRAMQL	6	867.427	7.53728	0.006856	10	0.211655	0.119421	3.52758	1.99035
6N	25	31	YSRAMQL	6	867.427	7.5494	0.003018	30	0.179324	0.109629	2.98873	1.82715
6N	25	31	YSRAMQL	6	867.427	7.45786	0.006361	100	0.255567	0.120291	4.25945	2.00485
6N	25	31	YSRAMQL	6	867.427	7.46543	0.002692	1000	0.500253	0.110512	8.33755	1.84187
6N	25	31	YSRAMQL	6	867.427	7.46593	0.003277	10000	0.879261	0.104737	14.6543	1.74562
WT	25	31	YSRAMQL	6	867.427	7.54076	0.002378	0	0	0	0	0
WT	25	31	YSRAMQL	6	867.427	7.55048	0.004234	10	0.2091	0.109414	3.485	1.82357
WT	25	31	YSRAMQL	6	867.427	7.54461	0.005805	30	0.230227	0.114191	3.83712	1.90318
WT	25	31	YSRAMQL	6	867.427	7.46227	0.007074	100	0.270604	0.112217	4.51007	1.87028
WT	25	31	YSRAMQL	6	867.427	7.46964	0.002774	1000	0.582496	0.102375	9.70827	1.70625
WT	25	31	YSRAMQL	6	867.427	7.46211	0.001548	10000	0.842146	0.094942	14.0358	1.58237
6N	34	44	AIVLPMATQSA	9	1100.59	8.37329	0.002512	0	0	0	0	0
6N	34	44	AIVLPMATQSA	9	1100.59	8.37436	0.00591	10	0.241624	0.137233	2.68471	1.52481
6N	34	44	AIVLPMATQSA	9	1100.59	8.36793	0.037501	30	0.227042	0.133821	2.52269	1.4869
6N	34	44	AIVLPMATQSA	9	1100.59	8.31922	0.004306	100	0.18799	0.140979	2.08878	1.56643
6N	34	44	AIVLPMATQSA	9	1100.59	8.32305	0.002706	1000	0.4269	0.131053	4.74333	1.45614
6N	34	44	AIVLPMATQSA	9	1100.59	8.32073	0.003232	10000	1.23072	0.099617	13.6746	1.10686
WT	34	44	AIVLPMATQSA	9	1100.59	8.36468	0.001677	0	0	0	0	0
WT	34	44	AIVLPMATQSA	9	1100.59	8.37625	0.00528	10	0.251663	0.138469	2.79626	1.53854
WT	34	44	AIVLPMATQSA	9	1100.59	8.38132	0.006037	30	0.2239	0.138673	2.48778	1.54081
WT	34	44	AIVLPMATQSA	9	1100.59	8.31694	0.007445	100	0.201356	0.133322	2.23729	1.48136
WT	34	44	AIVLPMATQSA	9	1100.59	8.32061	0.002245	1000	0.467029	0.122604	5.18921	1.36227
WT	34	44	AIVLPMATQSA	9	1100.59	8.31619	0.003495	10000	1.22491	0.102321	13.6101	1.1369
6N	34	46	AIVLPMATQSAIQ	11	1341.73	8.59297	0.003627	0	0	0	0	0
6N	34	46	AIVLPMATQSAIQ	11	1341.73	8.58957	0.003478	10	0.29793	0.132858	2.70845	1.2078
6N	34	46	AIVLPMATQSAIQ	11	1341.73	8.57516	0.038034	30	0.304533	0.130691	2.76848	1.1881
6N	34	46	AIVLPMATQSAIQ	11	1341.73	8.54574	0.004348	100	0.392799	0.106227	3.5709	0.9657
6N	34	46	AIVLPMATQSAIQ	11	1341.73	8.55103	0.004756	1000	0.749426	0.139966	6.81296	1.27242
6N	34	46	AIVLPMATQSAIQ	11	1341.73	8.54335	0.001845	10000	1.78226	0.185639	16.2024	1.68763
WT	34	46	AIVLPMATQSAIQ	11	1341.73	8.58574	0.002317	0	0	0	0	0
WT	34	46	AIVLPMATQSAIQ	11	1341.73	8.59575	0.005662	10	0.291323	0.079755	2.64839	0.725045
WT	34	46	AIVLPMATQSAIQ	11	1341.73	8.59492	0.00529	30	0.348597	0.052187	3.16906	0.474427
WT	34	46	AIVLPMATQSAIQ	11	1341.73	8.54339	0.004943	100	0.367791	0.061878	3.34355	0.562527
WT	34	46	AIVLPMATQSAIQ	11	1341.73	8.54494	0.001531	1000	0.855181	0.057062	7.77437	0.518745
WT	34	46	AIVLPMATQSAIQ	11	1341.73	8.53958	0.002628	10000	1.94004	0.139545	17.6367	1.26859
6N	34	47	AIVLPMATQSAIQL	12	1454.82	9.41364	0.004359	0	0	0	0	0
6N	34	47	AIVLPMATQSAIQL	12	1454.82	9.42275	0.003227	10	0.264629	0.025698	2.20524	0.21415
6N	34	47	AIVLPMATQSAIQL	12	1454.82	9.4227	0.032047	30	0.270186	0.026831	2.25155	0.223592
6N	34	47	AIVLPMATQSAIQL	12	1454.82	9.42788	0.006756	100	0.327414	0.02124	2.72845	0.177
6N	34	47	AIVLPMATQSAIQL	12	1454.82	9.42773	0.003858	1000	0.701528	0.052918	5.84607	0.440983
6N	34	47	AIVLPMATQSAIQL	12	1454.82	9.42289	0.002139	10000	1.98398	0.024363	16.5331	0.203025
WT	34	47	AIVLPMATQSAIQL	12	1454.82	9.40961	0.005391	0	0	0	0	0
WT	34	47	AIVLPMATQSAIQL	12	1454.82	9.42478	0.007786	10	0.279105	0.031557	2.32587	0.262975
WT	34	47	AIVLPMATQSAIQL	12	1454.82	9.43247	0.008862	30	0.289059	0.029415	2.40883	0.245125
WT	34	47	AIVLPMATQSAIQL	12	1454.82	9.42219	0.007194	100	0.322002	0.0258	2.68335	0.215
WT	34	47	AIVLPMATQSAIQL	12	1454.82	9.42901	0.002839	1000	0.866594	0.034716	7.22162	0.2893
WT	34	47	AIVLPMATQSAIQL	12	1454.82	9.42154	0.00416	10000	1.97421	0.094494	16.4518	0.78745
6N	35	43	IVLPMATQS	7	958.515	8.11609	0.000349	0	0	0	0	0
6N	35	43	IVLPMATQS	7	958.515	8.12022	0.005768	10	0.193834	0.032326	2.76906	0.4618
6N	35	43	IVLPMATQS	7	958.515	8.11661	0.030611	30	0.247584	0.035176	3.53691	0.502514
6N	35	43	IVLPMATQS	7	958.515	8.05995	0.004135	100	0.22366	0.058687	3.19514	0.838386
6N	35	43	IVLPMATQS	7	958.515	8.06404	0.001013	1000	0.538522	0.040641	7.69317	0.580586
6N	35	43	IVLPMATQS	7	958.515	8.06215	0.003136	10000	1.48944	0.029371	21.2777	0.419586
WT	35	43	IVLPMATQS	7	958.515	8.11255	0.003504	0	0	0	0	0
WT	35	43	IVLPMATQS	7	958.515	8.12547	0.003179	10	0.22184	0.029478	3.16914	0.421114
WT	35	43	IVLPMATQS	7	958.515	8.12755	0.007091	30	0.20683	0.023299	2.95471	0.332843
WT	35	43	IVLPMATQS	7	958.515	8.05892	0.006218	100	0.23345	0.035622	3.335	0.508886
WT	35	43	IVLPMATQS	7	958.515	8.06116	0.001317	1000	0.513964	0.035912	7.34234	0.513029
WT	35	43	IVLPMATQS	7	958.515	8.05905	0.002594	10000	1.51002	0.053241	21.5717	0.760586
6N	35	44	IVLPMATQSA	8	1029.55	8.19331	0.00432	0	0	0	0	0
6N	35	44	IVLPMATQSA	8	1029.55	8.19311	0.007928	10	0.210609	0.116405	2.63261	1.45506
6N	35	44	IVLPMATQSA	8	1029.55	8.18988	0.03398	30	0.204616	0.112954	2.5577	1.41193
6N	35	44	IVLPMATQSA	8	1029.55	8.13294	0.004532	100	0.18433	0.124655	2.30412	1.55819
6N	35	44	IVLPMATQSA	8	1029.55	8.13621	0.001877	1000	0.407259	0.098319	5.09074	1.22899
6N	35	44	IVLPMATQSA	8	1029.55	8.13448	0.003259	10000	1.22551	0.091382	15.3189	1.14228
WT	35	44	IVLPMATQSA	8	1029.55	8.1854	0.001714	0	0	0	0	0
WT	35	44	IVLPMATQSA	8	1029.55	8.19478	0.003675	10	0.227768	0.115295	2.8471	1.44119
WT	35	44	IVLPMATQSA	8	1029.55	8.20087	0.007262	30	0.197406	0.114096	2.46758	1.4262
WT	35	44	IVLPMATQSA	8	1029.55	8.13096	0.007028	100	0.180593	0.119391	2.25741	1.49239
WT	35	44	IVLPMATQSA	8	1029.55	8.13539	0.00216	1000	0.419683	0.100472	5.24604	1.2559
WT	35	44	IVLPMATQSA	8	1029.55	8.13015	0.002163	10000	1.19102	0.097989	14.8878	1.22486
6N	35	46	IVLPMATQSAIQ	10	1270.69	8.43414	0.002701	0	0	0	0	0
6N	35	46	IVLPMATQSAIQ	10	1270.69	8.44108	0.003446	10	0.292642	0.040394	2.92642	0.40394
6N	35	46	IVLPMATQSAIQ	10	1270.69	8.43151	0.038271	30	0.329512	0.044195	3.29512	0.44195
6N	35	46	IVLPMATQSAIQ	10	1270.69	8.38645	0.004659	100	0.323053	0.049136	3.23053	0.49136
6N	35	46	IVLPMATQSAIQ	10	1270.69	8.38958	0.002369	1000	0.686505	0.075949	6.86505	0.75949
6N	35	46	IVLPMATQSAIQ	10	1270.69	8.38595	0.003637	10000	1.83661	0.161603	18.3661	1.61603
WT	35	46	IVLPMATQSAIQ	10	1270.69	8.42775	0.001924	0	0	0	0	0
WT	35	46	IVLPMATQSAIQ	10	1270.69	8.44791	0.005908	10	0.252429	0.035199	2.52429	0.35199
WT	35	46	IVLPMATQSAIQ	10	1270.69	8.44709	0.006033	30	0.250655	0.040249	2.50655	0.40249
WT	35	46	IVLPMATQSAIQ	10	1270.69	8.38519	0.007975	100	0.269861	0.038459	2.69861	0.38459
WT	35	46	IVLPMATQSAIQ	10	1270.69	8.38904	0.002304	1000	0.685007	0.082724	6.85007	0.82724
WT	35	46	IVLPMATQSAIQ	10	1270.69	8.38246	0.00393	10000	1.89547	0.13526	18.9547	1.3526
6N	36	44	VLPMATQSA	7	916.468	8.36906	0.003811	0	0	0	0	0
6N	36	44	VLPMATQSA	7	916.468	8.37468	0.004773	10	0.209553	0.016383	2.99361	0.234043
6N	36	44	VLPMATQSA	7	916.468	8.36591	0.038351	30	0.207384	0.015929	2.96263	0.227557
6N	36	44	VLPMATQSA	7	916.468	8.31856	0.004609	100	0.253118	0.019523	3.61597	0.2789
6N	36	44	VLPMATQSA	7	916.468	8.31856	0.002986	1000	0.403023	0.059576	5.75747	0.851086
6N	36	44	VLPMATQSA	7	916.468	8.3193	0.002667	10000	1.27547	0.052577	18.221	0.7511
WT	36	44	VLPMATQSA	7	916.468	8.3592	0.003373	0	0	0	0	0
WT	36	44	VLPMATQSA	7	916.468	8.38208	0.004433	10	0.204946	0.03451	2.9278	0.493
WT	36	44	VLPMATQSA	7	916.468	8.37853	0.005129	30	0.239006	0.030584	3.41437	0.436914
WT	36	44	VLPMATQSA	7	916.468	8.31297	0.007817	100	0.202385	0.050093	2.89121	0.715614
WT	36	44	VLPMATQSA	7	916.468	8.3157	0.000581	1000	0.494456	0.036494	7.06366	0.521343
WT	36	44	VLPMATQSA	7	916.468	8.31443	0.002777	10000	1.27666	0.047711	18.238	0.681586
6N	37	44	LPMATQSA	6	817.4	8.28207	0.054893	0	0	0	0	0
6N	37	44	LPMATQSA	6	817.4	8.34132	0.028007	10	0.193695	0.037234	3.22825	0.620567
6N	37	44	LPMATQSA	6	817.4	8.2786	0.047495	30	0.185536	0.046416	3.09227	0.7736
6N	37	44	LPMATQSA	6	817.4	8.20071	0.059095	100	0.148879	0.111771	2.48132	1.86285
6N	37	44	LPMATQSA	6	817.4	8.1621	0.002718	1000	0.406396	0.030424	6.77327	0.507067
6N	37	44	LPMATQSA	6	817.4	8.20148	0.024309	10000	1.05153	0.068238	17.5255	1.1373
WT	37	44	LPMATQSA	6	817.4	8.25343	0.037201	0	0	0	0	0
WT	37	44	LPMATQSA	6	817.4	8.24974	0.042191	10	0.171942	0.030842	2.8657	0.514033
WT	37	44	LPMATQSA	6	817.4	8.29759	0.051562	30	0.18071	0.023751	3.01183	0.39585
WT	37	44	LPMATQSA	6	817.4	8.16324	0.016806	100	0.251772	0.058947	4.1962	0.98245
WT	37	44	LPMATQSA	6	817.4	8.17773	0.011503	1000	0.473694	0.021217	7.8949	0.353617
WT	37	44	LPMATQSA	6	817.4	8.24098	0.051554	10000	1.13607	0.03775	18.9345	0.629167
6N	38	44	PMATQSA	5	704.316	8.35911	0.002701	0	0	0	0	0
6N	38	44	PMATQSA	5	704.316	8.36937	0.008491	10	0.168946	0.023071	3.37892	0.46142
6N	38	44	PMATQSA	5	704.316	8.35489	0.039303	30	0.154937	0.010592	3.09874	0.21184
6N	38	44	PMATQSA	5	704.316	8.31262	0.005576	100	0.133247	0.01484	2.66494	0.2968
6N	38	44	PMATQSA	5	704.316	8.31734	0.00552	1000	0.326547	0.006278	6.53094	0.12556
6N	38	44	PMATQSA	5	704.316	8.31403	0.002863	10000	0.93222	0.005985	18.6444	0.1197
WT	38	44	PMATQSA	5	704.316	8.34307	0.006561	0	0	0	0	0
WT	38	44	PMATQSA	5	704.316	8.38213	0.004271	10	0.156821	0.007362	3.13642	0.14724
WT	38	44	PMATQSA	5	704.316	8.37258	0.004799	30	0.142817	0.005487	2.85634	0.10974
WT	38	44	PMATQSA	5	704.316	8.3072	0.006413	100	0.119606	0.007292	2.39212	0.14584
WT	38	44	PMATQSA	5	704.316	8.30951	0.000922	1000	0.332346	0.007953	6.64692	0.15906
WT	38	44	PMATQSA	5	704.316	8.30955	0.002968	10000	0.940674	0.005817	18.8135	0.11634
6N	44	50	AIQLGVF	6	746.432	9.62708	0.003243	0	0	0	0	0
6N	44	50	AIQLGVF	6	746.432	9.6353	0.002479	10	0.828273	0.033008	13.8046	0.550133
6N	44	50	AIQLGVF	6	746.432	9.6317	0.035719	30	0.89613	0.025386	14.9355	0.4231
6N	44	50	AIQLGVF	6	746.432	9.64582	0.006014	100	0.936999	0.025758	15.6167	0.4293
6N	44	50	AIQLGVF	6	746.432	9.64697	0.004696	1000	1.49832	0.029116	24.972	0.485267
6N	44	50	AIQLGVF	6	746.432	9.64025	0.001802	10000	2.77043	0.103473	46.1738	1.72455
WT	44	50	AIQLGVF	6	746.432	9.62525	0.005468	0	0	0	0	0
WT	44	50	AIQLGVF	6	746.432	9.63444	0.006725	10	0.855905	0.014133	14.2651	0.23555
WT	44	50	AIQLGVF	6	746.432	9.64528	0.008586	30	0.915487	0.015228	15.2581	0.2538
WT	44	50	AIQLGVF	6	746.432	9.643	0.006911	100	0.948878	0.018633	15.8146	0.31055
WT	44	50	AIQLGVF	6	746.432	9.64577	0.00338	1000	1.56504	0.051133	26.0841	0.852217
WT	44	50	AIQLGVF	6	746.432	9.63972	0.004507	10000	2.92186	0.034255	48.6977	0.570917
6N	45	49	IQLGV	4	528.327	8.1568	0.005036	0	0	0	0	0
6N	45	49	IQLGV	4	528.327	8.15335	0.010339	10	0.124022	0.016547	3.10055	0.413675
6N	45	49	IQLGV	4	528.327	8.1541	0.033712	30	0.095591	0.010025	2.38977	0.250625
6N	45	49	IQLGV	4	528.327	8.09588	0.003954	100	0.146436	0.012556	3.6609	0.3139
6N	45	49	IQLGV	4	528.327	8.09495	0.002311	1000	0.521361	0.014184	13.034	0.3546
6N	45	49	IQLGV	4	528.327	8.09224	0.002942	10000	1.49525	0.013529	37.3812	0.338225
WT	45	49	IQLGV	4	528.327	8.15015	0.00163	0	0	0	0	0
WT	45	49	IQLGV	4	528.327	8.15615	0.003396	10	0.116172	0.014428	2.9043	0.3607
WT	45	49	IQLGV	4	528.327	8.16334	0.007363	30	0.105681	0.013462	2.64202	0.33655
WT	45	49	IQLGV	4	528.327	8.09398	0.005417	100	0.132632	0.011992	3.3158	0.2998
WT	45	49	IQLGV	4	528.327	8.09549	0.001542	1000	0.498964	0.009037	12.4741	0.225925
WT	45	49	IQLGV	4	528.327	8.088	0.002102	10000	1.43419	0.016721	35.8547	0.418025
6N	45	50	IQLGVF	5	675.395	9.6205	0.007058	0	0	0	0	0
6N	45	50	IQLGVF	5	675.395	9.61047	0.018491	10	0.539266	0.035799	10.7853	0.71598
6N	45	50	IQLGVF	5	675.395	9.61788	0.0355	30	0.588255	0.03487	11.7651	0.6974
6N	45	50	IQLGVF	5	675.395	9.62819	0.00513	100	0.565072	0.036235	11.3014	0.7247
6N	45	50	IQLGVF	5	675.395	9.63	0.003824	1000	0.993987	0.03532	19.8797	0.7064
6N	45	50	IQLGVF	5	675.395	9.62266	0.001954	10000	1.87381	0.034533	37.4762	0.69066
WT	45	50	IQLGVF	5	675.395	9.61784	0.003034	0	0	0	0	0
WT	45	50	IQLGVF	5	675.395	9.59758	0.007016	10	0.536957	0.017395	10.7391	0.3479
WT	45	50	IQLGVF	5	675.395	9.62638	0.017298	30	0.58733	0.012518	11.7466	0.25036
WT	45	50	IQLGVF	5	675.395	9.62698	0.007212	100	0.565585	0.011402	11.3117	0.22804
WT	45	50	IQLGVF	5	675.395	9.62789	0.002909	1000	0.972366	0.013142	19.4473	0.26284
WT	45	50	IQLGVF	5	675.395	9.62064	0.004836	10000	1.80839	0.011666	36.1678	0.23332
6N	45	51	IQLGVFE	6	804.438	9.27175	0.003573	0	0	0	0	0
6N	45	51	IQLGVFE	6	804.438	9.27194	0.005317	10	0.892168	0.00772	14.8695	0.128667
6N	45	51	IQLGVFE	6	804.438	9.27271	0.031731	30	1.08484	0.013682	18.0806	0.228033
6N	45	51	IQLGVFE	6	804.438	9.27112	0.004523	100	1.33837	0.022974	22.3061	0.3829
6N	45	51	IQLGVFE	6	804.438	9.26986	0.005336	1000	1.89234	0.019935	31.539	0.33225
6N	45	51	IQLGVFE	6	804.438	9.26653	0.003871	10000	2.76402	0.021393	46.0669	0.35655
WT	45	51	IQLGVFE	6	804.438	9.26912	0.005526	0	0	0	0	0
WT	45	51	IQLGVFE	6	804.438	9.2773	0.006221	10	0.880639	0.007114	14.6773	0.118567
WT	45	51	IQLGVFE	6	804.438	9.28746	0.012496	30	1.07428	0.006676	17.9046	0.111267
WT	45	51	IQLGVFE	6	804.438	9.26626	0.007636	100	1.33833	0.006832	22.3055	0.113867
WT	45	51	IQLGVFE	6	804.438	9.27071	0.002717	1000	1.89322	0.009142	31.5537	0.152367
WT	45	51	IQLGVFE	6	804.438	9.26399	0.004622	10000	2.72074	0.007896	45.3456	0.1316
6N	50	61	FEIIAKAPGGRL	10	1270.74	7.68035	0.004838	0	0	0	0	0
6N	50	61	FEIIAKAPGGRL	10	1270.74	7.69057	0.00448	10	1.68476	0.010727	16.8476	0.10727
6N	50	61	FEIIAKAPGGRL	10	1270.74	7.69449	0.009752	30	1.89276	0.039271	18.9276	0.39271
6N	50	61	FEIIAKAPGGRL	10	1270.74	7.61506	0.006089	100	2.09532	0.02086	20.9532	0.2086
6N	50	61	FEIIAKAPGGRL	10	1270.74	7.62113	0.002347	1000	2.8388	0.015649	28.388	0.15649
6N	50	61	FEIIAKAPGGRL	10	1270.74	7.61919	0.003788	10000	3.0728	0.038307	30.728	0.38307
WT	50	61	FEIIAKAPGGRL	10	1270.74	7.67914	0.001731	0	0	0	0	0
WT	50	61	FEIIAKAPGGRL	10	1270.74	7.69784	0.002845	10	1.6651	0.036894	16.651	0.36894
WT	50	61	FEIIAKAPGGRL	10	1270.74	7.69484	0.004799	30	1.83825	0.021006	18.3825	0.21006
WT	50	61	FEIIAKAPGGRL	10	1270.74	7.61793	0.006361	100	2.07491	0.021021	20.7491	0.21021
WT	50	61	FEIIAKAPGGRL	10	1270.74	7.62186	0.000939	1000	2.84929	0.02461	28.4929	0.2461
WT	50	61	FEIIAKAPGGRL	10	1270.74	7.61458	0.001885	10000	3.00456	0.015036	30.0456	0.15036
6N	50	65	FEIIAKAPGGRLSASE	14	1644.88	7.43186	0.006981	0	0	0	0	0
6N	50	65	FEIIAKAPGGRLSASE	14	1644.88	7.42471	0.011595	10	3.00427	0.020873	21.459	0.149093
6N	50	65	FEIIAKAPGGRLSASE	14	1644.88	7.44139	0.004103	30	3.51784	0.017201	25.1274	0.122864
6N	50	65	FEIIAKAPGGRLSASE	14	1644.88	7.36526	0.007591	100	4.00755	0.037276	28.6254	0.266257
6N	50	65	FEIIAKAPGGRLSASE	14	1644.88	7.37285	0.001987	1000	5.14879	0.041327	36.7771	0.295193
6N	50	65	FEIIAKAPGGRLSASE	14	1644.88	7.36913	0.006406	10000	5.85253	0.013794	41.8038	0.0985286
WT	50	65	FEIIAKAPGGRLSASE	14	1644.88	7.43397	0.004792	0	0	0	0	0
WT	50	65	FEIIAKAPGGRLSASE	14	1644.88	7.43097	0.002323	10	2.95187	0.024677	21.0848	0.176264
WT	50	65	FEIIAKAPGGRLSASE	14	1644.88	7.43767	0.00854	30	3.45743	0.016647	24.6959	0.118907
WT	50	65	FEIIAKAPGGRLSASE	14	1644.88	7.36996	0.007183	100	3.99976	0.013912	28.5697	0.0993714
WT	50	65	FEIIAKAPGGRLSASE	14	1644.88	7.37461	0.001949	1000	5.08009	0.015841	36.2864	0.11315
WT	50	65	FEIIAKAPGGRLSASE	14	1644.88	7.3672	0.001575	10000	5.73621	0.0154	40.9729	0.11
6N	51	63	EIIAKAPGGRLSA	11	1281.74	6.50711	0.011436	0	0	0	0	0
6N	51	63	EIIAKAPGGRLSA	11	1281.74	6.52361	0.012494	10	1.92225	0.038712	17.475	0.351927
6N	51	63	EIIAKAPGGRLSA	11	1281.74	6.53881	0.008729	30	2.24925	0.038561	20.4477	0.350555
6N	51	63	EIIAKAPGGRLSA	11	1281.74	6.41542	0.015736	100	2.71664	0.042641	24.6967	0.387645
6N	51	63	EIIAKAPGGRLSA	11	1281.74	6.43715	0.007898	1000	3.84098	0.071206	34.918	0.647327
6N	51	63	EIIAKAPGGRLSA	11	1281.74	6.43714	0.003094	10000	4.46929	0.068874	40.6299	0.626127
WT	51	63	EIIAKAPGGRLSA	11	1281.74	6.50714	0.012364	0	0	0	0	0
WT	51	63	EIIAKAPGGRLSA	11	1281.74	6.54202	0.009896	10	1.94166	0.037581	17.6514	0.341645
WT	51	63	EIIAKAPGGRLSA	11	1281.74	6.53022	0.005242	30	2.24069	0.050575	20.3699	0.459773
WT	51	63	EIIAKAPGGRLSA	11	1281.74	6.42222	0.011011	100	2.7277	0.059785	24.7973	0.5435
WT	51	63	EIIAKAPGGRLSA	11	1281.74	6.43621	0.006091	1000	3.81979	0.099919	34.7254	0.908355
WT	51	63	EIIAKAPGGRLSA	11	1281.74	6.42587	0.015132	10000	4.40286	0.065602	40.026	0.596382
6N	51	65	EIIAKAPGGRLSASE	13	1497.81	6.40397	0.007489	0	0	0	0	0
6N	51	65	EIIAKAPGGRLSASE	13	1497.81	6.407	0.014062	10	2.59008	0.131575	19.9237	1.01212
6N	51	65	EIIAKAPGGRLSASE	13	1497.81	6.42528	0.006876	30	3.02024	0.13172	23.2326	1.01323
6N	51	65	EIIAKAPGGRLSASE	13	1497.81	6.31099	0.010675	100	3.4458	0.136653	26.5061	1.05118
6N	51	65	EIIAKAPGGRLSASE	13	1497.81	6.32216	0.006879	1000	4.54909	0.135334	34.993	1.04103
6N	51	65	EIIAKAPGGRLSASE	13	1497.81	6.3235	0.001819	10000	5.16813	0.134231	39.7549	1.03255
WT	51	65	EIIAKAPGGRLSASE	13	1497.81	6.40447	0.006834	0	0	0	0	0
WT	51	65	EIIAKAPGGRLSASE	13	1497.81	6.41007	0.008254	10	2.60811	0.146656	20.0624	1.12812
WT	51	65	EIIAKAPGGRLSASE	13	1497.81	6.41206	0.005304	30	2.99155	0.146262	23.0119	1.12509
WT	51	65	EIIAKAPGGRLSASE	13	1497.81	6.31544	0.009767	100	3.43453	0.149873	26.4194	1.15287
WT	51	65	EIIAKAPGGRLSASE	13	1497.81	6.32108	0.003274	1000	4.54227	0.147869	34.9406	1.13745
WT	51	65	EIIAKAPGGRLSASE	13	1497.81	6.31353	0.00786	10000	5.06793	0.147416	38.9841	1.13397
6N	51	66	EIIAKAPGGRLSASEI	14	1610.9	7.29884	0.009616	0	0	0	0	0
6N	51	66	EIIAKAPGGRLSASEI	14	1610.9	7.29553	0.008625	10	2.97248	0.121934	21.232	0.870957
6N	51	66	EIIAKAPGGRLSASEI	14	1610.9	7.31427	0.007796	30	3.47985	0.053049	24.856	0.378921
6N	51	66	EIIAKAPGGRLSASEI	14	1610.9	7.21713	0.009314	100	3.96639	0.081653	28.3314	0.583236
6N	51	66	EIIAKAPGGRLSASEI	14	1610.9	7.22678	0.007061	1000	4.96697	0.061358	35.4783	0.438271
6N	51	66	EIIAKAPGGRLSASEI	14	1610.9	7.22704	0.004773	10000	5.62971	0.068749	40.2122	0.491064
WT	51	66	EIIAKAPGGRLSASEI	14	1610.9	7.30469	0.007293	0	0	0	0	0
WT	51	66	EIIAKAPGGRLSASEI	14	1610.9	7.31569	0.011594	10	2.97746	0.095233	21.2675	0.680236
WT	51	66	EIIAKAPGGRLSASEI	14	1610.9	7.30668	0.011895	30	3.43168	0.099737	24.512	0.712407
WT	51	66	EIIAKAPGGRLSASEI	14	1610.9	7.22396	0.010077	100	3.89046	0.103191	27.789	0.737079
WT	51	66	EIIAKAPGGRLSASEI	14	1610.9	7.23198	0.005712	1000	4.96567	0.097153	35.4691	0.69395
WT	51	66	EIIAKAPGGRLSASEI	14	1610.9	7.22358	0.006205	10000	5.48658	0.090996	39.1899	0.649971
6N	51	67	EIIAKAPGGRLSASEIA	15	1681.94	7.14013	0.012356	0	0	0	0	0
6N	51	67	EIIAKAPGGRLSASEIA	15	1681.94	7.15931	0.011283	10	2.85499	0.04887	19.0333	0.3258
6N	51	67	EIIAKAPGGRLSASEIA	15	1681.94	7.17567	0.010197	30	3.31387	0.04867	22.0925	0.324467
6N	51	67	EIIAKAPGGRLSASEIA	15	1681.94	7.05616	0.023719	100	3.80916	0.043352	25.3944	0.289013
6N	51	67	EIIAKAPGGRLSASEIA	15	1681.94	7.07954	0.013395	1000	4.8405	0.06189	32.27	0.4126
6N	51	67	EIIAKAPGGRLSASEIA	15	1681.94	7.07759	0.007401	10000	5.54171	0.061207	36.9447	0.408047
WT	51	67	EIIAKAPGGRLSASEIA	15	1681.94	7.1487	0.015022	0	0	0	0	0
WT	51	67	EIIAKAPGGRLSASEIA	15	1681.94	7.17522	0.01156	10	2.85794	0.066979	19.053	0.446527
WT	51	67	EIIAKAPGGRLSASEIA	15	1681.94	7.16919	0.009288	30	3.29106	0.066278	21.9404	0.441853
WT	51	67	EIIAKAPGGRLSASEIA	15	1681.94	7.06934	0.017118	100	3.77984	0.069262	25.199	0.461747
WT	51	67	EIIAKAPGGRLSASEIA	15	1681.94	7.08512	0.009679	1000	4.85461	0.064744	32.3641	0.431627
WT	51	67	EIIAKAPGGRLSASEIA	15	1681.94	7.06645	0.019205	10000	5.42747	0.075283	36.1831	0.501887
6N	52	65	IIAKAPGGRLSASE	12	1368.77	6.06743	0.009215	0	0	0	0	0
6N	52	65	IIAKAPGGRLSASE	12	1368.77	6.06918	0.011572	10	2.97428	0.020782	24.7857	0.173183
6N	52	65	IIAKAPGGRLSASE	12	1368.77	6.0795	0.005833	30	3.46477	0.018634	28.8731	0.155283
6N	52	65	IIAKAPGGRLSASE	12	1368.77	5.95072	0.011581	100	3.96609	0.042511	33.0508	0.354258
6N	52	65	IIAKAPGGRLSASE	12	1368.77	5.95781	0.00804	1000	5.05871	0.026256	42.1559	0.2188
6N	52	65	IIAKAPGGRLSASE	12	1368.77	5.95689	0.004043	10000	5.65174	0.034278	47.0978	0.28565
WT	52	65	IIAKAPGGRLSASE	12	1368.77	6.07443	0.007753	0	0	0	0	0
WT	52	65	IIAKAPGGRLSASE	12	1368.77	6.07845	0.005996	10	2.96168	0.038179	24.6806	0.318158
WT	52	65	IIAKAPGGRLSASE	12	1368.77	6.07227	0.005307	30	3.45107	0.034449	28.7589	0.287075
WT	52	65	IIAKAPGGRLSASE	12	1368.77	5.9576	0.009579	100	3.98051	0.034094	33.1709	0.284117
WT	52	65	IIAKAPGGRLSASE	12	1368.77	5.95983	0.003671	1000	5.04216	0.038706	42.018	0.32255
WT	52	65	IIAKAPGGRLSASE	12	1368.77	5.95061	0.006094	10000	5.57139	0.030004	46.4283	0.250033
6N	53	65	IAKAPGGRLSASE	11	1255.69	6.39791	0.005711	0	0	0	0	0
6N	53	65	IAKAPGGRLSASE	11	1255.69	6.40467	0.010153	10	2.68841	0.032743	24.4401	0.297664
6N	53	65	IAKAPGGRLSASE	11	1255.69	6.41882	0.005936	30	3.13705	0.029756	28.5186	0.270509
6N	53	65	IAKAPGGRLSASE	11	1255.69	6.3055	0.01119	100	3.56149	0.02853	32.3772	0.259364
6N	53	65	IAKAPGGRLSASE	11	1255.69	6.31734	0.006626	1000	4.53772	0.034538	41.252	0.313982
6N	53	65	IAKAPGGRLSASE	11	1255.69	6.31814	0.002308	10000	5.10194	0.032012	46.3812	0.291018
WT	53	65	IAKAPGGRLSASE	11	1255.69	6.40004	0.006851	0	0	0	0	0
WT	53	65	IAKAPGGRLSASE	11	1255.69	6.41592	0.008766	10	2.66298	0.015652	24.2089	0.142291
WT	53	65	IAKAPGGRLSASE	11	1255.69	6.40752	0.002584	30	3.10105	0.021336	28.1913	0.193964
WT	53	65	IAKAPGGRLSASE	11	1255.69	6.30846	0.008888	100	3.55644	0.014839	32.3312	0.1349
WT	53	65	IAKAPGGRLSASE	11	1255.69	6.31612	0.003035	1000	4.51098	0.012081	41.0089	0.109827
WT	53	65	IAKAPGGRLSASE	11	1255.69	6.3086	0.00814	10000	5.0219	0.030398	45.6536	0.276345
6N	66	80	IATILQAQNPKAPVM	12	1593.89	7.93934	0.006258	0	0	0	0	0
6N	66	80	IATILQAQNPKAPVM	12	1593.89	7.94221	0.003923	10	1.94205	0.079644	16.1838	0.6637
6N	66	80	IATILQAQNPKAPVM	12	1593.89	7.93843	0.022532	30	2.27498	0.088313	18.9582	0.735942
6N	66	80	IATILQAQNPKAPVM	12	1593.89	7.87648	0.004197	100	2.75811	0.131037	22.9842	1.09197
6N	66	80	IATILQAQNPKAPVM	12	1593.89	7.87956	0.001752	1000	4.2364	0.197524	35.3033	1.64603
6N	66	80	IATILQAQNPKAPVM	12	1593.89	7.87715	0.004127	10000	6.20932	0.215206	51.7443	1.79338
WT	66	80	IATILQAQNPKAPVM	12	1593.89	7.93429	0.003156	0	0	0	0	0
WT	66	80	IATILQAQNPKAPVM	12	1593.89	7.94885	0.001986	10	1.92841	0.094531	16.0701	0.787758
WT	66	80	IATILQAQNPKAPVM	12	1593.89	7.94437	0.005863	30	2.2597	0.069389	18.8309	0.578242
WT	66	80	IATILQAQNPKAPVM	12	1593.89	7.87708	0.006162	100	2.71446	0.113607	22.6205	0.946725
WT	66	80	IATILQAQNPKAPVM	12	1593.89	7.88038	0.00241	1000	4.28799	0.228079	35.7332	1.90066
WT	66	80	IATILQAQNPKAPVM	12	1593.89	7.87238	0.00208	10000	6.06132	0.250782	50.511	2.08985
6N	66	81	IATILQAQNPKAPVML	13	1706.97	8.59782	0.004921	0	0	0	0	0
6N	66	81	IATILQAQNPKAPVML	13	1706.97	8.59736	0.004984	10	1.9902	0.045588	15.3093	0.350677
6N	66	81	IATILQAQNPKAPVML	13	1706.97	8.5858	0.037262	30	2.31642	0.074428	17.8186	0.572523
6N	66	81	IATILQAQNPKAPVML	13	1706.97	8.55818	0.007321	100	2.80787	0.099977	21.599	0.769054
6N	66	81	IATILQAQNPKAPVML	13	1706.97	8.56198	0.004881	1000	4.29286	0.174499	33.022	1.3423
6N	66	81	IATILQAQNPKAPVML	13	1706.97	8.5542	0.003434	10000	6.34169	0.269742	48.7822	2.07494
WT	66	81	IATILQAQNPKAPVML	13	1706.97	8.59491	0.003698	0	0	0	0	0
WT	66	81	IATILQAQNPKAPVML	13	1706.97	8.6021	0.005221	10	1.9651	0.059467	15.1162	0.457438
WT	66	81	IATILQAQNPKAPVML	13	1706.97	8.60728	0.008428	30	2.2501	0.051954	17.3084	0.399646
WT	66	81	IATILQAQNPKAPVML	13	1706.97	8.55895	0.006899	100	2.75633	0.096217	21.2025	0.740131
WT	66	81	IATILQAQNPKAPVML	13	1706.97	8.55634	0.003898	1000	4.36276	0.19529	33.5597	1.50223
WT	66	81	IATILQAQNPKAPVML	13	1706.97	8.55257	0.004107	10000	6.18549	0.262686	47.5807	2.02066
6N	68	80	TILQAQNPKAPVM	10	1409.77	7.49084	0.004855	0	0	0	0	0
6N	68	80	TILQAQNPKAPVM	10	1409.77	7.49673	0.005048	10	1.9422	0.019792	19.422	0.19792
6N	68	80	TILQAQNPKAPVM	10	1409.77	7.50641	0.003539	30	2.31149	0.02501	23.1149	0.2501
6N	68	80	TILQAQNPKAPVM	10	1409.77	7.41917	0.005171	100	2.78091	0.019344	27.8091	0.19344
6N	68	80	TILQAQNPKAPVM	10	1409.77	7.4252	0.003495	1000	3.96996	0.030591	39.6996	0.30591
6N	68	80	TILQAQNPKAPVM	10	1409.77	7.4211	0.003242	10000	5.54057	0.020515	55.4057	0.20515
WT	68	80	TILQAQNPKAPVM	10	1409.77	7.49208	0.003785	0	0	0	0	0
WT	68	80	TILQAQNPKAPVM	10	1409.77	7.50835	0.006354	10	1.95954	0.033233	19.5953	0.33233
WT	68	80	TILQAQNPKAPVM	10	1409.77	7.50239	0.006552	30	2.3109	0.035215	23.109	0.35215
WT	68	80	TILQAQNPKAPVM	10	1409.77	7.42326	0.005539	100	2.77293	0.031981	27.7293	0.31981
WT	68	80	TILQAQNPKAPVM	10	1409.77	7.42813	0.002701	1000	4.01267	0.038496	40.1267	0.38496
WT	68	80	TILQAQNPKAPVM	10	1409.77	7.42032	0.0031	10000	5.53394	0.033332	55.3394	0.33332
6N	68	81	TILQAQNPKAPVML	11	1522.85	8.24098	0.005039	0	0	0	0	0
6N	68	81	TILQAQNPKAPVML	11	1522.85	8.24469	0.006176	10	1.8288	0.119337	16.6255	1.08488
6N	68	81	TILQAQNPKAPVML	11	1522.85	8.24063	0.033251	30	2.06032	0.054417	18.7301	0.4947
6N	68	81	TILQAQNPKAPVML	11	1522.85	8.18704	0.006799	100	2.45615	0.077407	22.3287	0.7037
6N	68	81	TILQAQNPKAPVML	11	1522.85	8.18744	0.003011	1000	3.76735	0.041869	34.2486	0.380627
6N	68	81	TILQAQNPKAPVML	11	1522.85	8.18444	0.002662	10000	5.45684	0.062728	49.6076	0.570255
WT	68	81	TILQAQNPKAPVML	11	1522.85	8.23355	0.002232	0	0	0	0	0
WT	68	81	TILQAQNPKAPVML	11	1522.85	8.24835	0.004282	10	1.8472	0.068867	16.7927	0.626064
WT	68	81	TILQAQNPKAPVML	11	1522.85	8.24877	0.006336	30	2.10137	0.055755	19.1034	0.506864
WT	68	81	TILQAQNPKAPVML	11	1522.85	8.18186	0.009509	100	2.49768	0.066637	22.7062	0.605791
WT	68	81	TILQAQNPKAPVML	11	1522.85	8.18666	0.002236	1000	3.90413	0.048359	35.4921	0.439627
WT	68	81	TILQAQNPKAPVML	11	1522.85	8.17947	0.002769	10000	5.45882	0.080814	49.6257	0.734673
6N	69	80	ILQAQNPKAPVM	9	1308.72	7.13865	0.008674	0	0	0	0	0
6N	69	80	ILQAQNPKAPVM	9	1308.72	7.15197	0.006977	10	1.87301	0.081132	20.8112	0.901467
6N	69	80	ILQAQNPKAPVM	9	1308.72	7.16939	0.006951	30	2.18619	0.082502	24.291	0.916689
6N	69	80	ILQAQNPKAPVM	9	1308.72	7.05352	0.016157	100	2.65189	0.078456	29.4655	0.871733
6N	69	80	ILQAQNPKAPVM	9	1308.72	7.07142	0.008586	1000	3.86162	0.079948	42.9069	0.888311
6N	69	80	ILQAQNPKAPVM	9	1308.72	7.06942	0.001984	10000	5.29237	0.080395	58.8041	0.893278
WT	69	80	ILQAQNPKAPVM	9	1308.72	7.13945	0.007433	0	0	0	0	0
WT	69	80	ILQAQNPKAPVM	9	1308.72	7.1631	0.008587	10	1.90421	0.093905	21.1579	1.04339
WT	69	80	ILQAQNPKAPVM	9	1308.72	7.15605	0.00568	30	2.24598	0.090769	24.9553	1.00854
WT	69	80	ILQAQNPKAPVM	9	1308.72	7.05688	0.010825	100	2.69791	0.091149	29.9768	1.01277
WT	69	80	ILQAQNPKAPVM	9	1308.72	7.0676	0.002144	1000	3.94406	0.090132	43.8228	1.00147
WT	69	80	ILQAQNPKAPVM	9	1308.72	7.05479	0.009369	10000	5.37078	0.092718	59.6753	1.0302
6N	69	81	ILQAQNPKAPVML	10	1421.81	8.00763	0.009367	0	0	0	0	0
6N	69	81	ILQAQNPKAPVML	10	1421.81	8.02265	0.007654	10	1.83383	0.07811	18.3383	0.7811
6N	69	81	ILQAQNPKAPVML	10	1421.81	8.01874	0.032445	30	2.15916	0.073534	21.5916	0.73534
6N	69	81	ILQAQNPKAPVML	10	1421.81	7.93951	0.005526	100	2.62078	0.072491	26.2078	0.72491
6N	69	81	ILQAQNPKAPVML	10	1421.81	7.94216	0.001778	1000	3.82662	0.069508	38.2662	0.69508
6N	69	81	ILQAQNPKAPVML	10	1421.81	7.94022	0.004251	10000	5.39346	0.070982	53.9346	0.70982
WT	69	81	ILQAQNPKAPVML	10	1421.81	7.99912	0.000924	0	0	0	0	0
WT	69	81	ILQAQNPKAPVML	10	1421.81	7.99184	0.043871	10	1.78508	0.094948	17.8508	0.94948
WT	69	81	ILQAQNPKAPVML	10	1421.81	8.02905	0.005505	30	2.16594	0.073179	21.6594	0.73179
WT	69	81	ILQAQNPKAPVML	10	1421.81	7.93773	0.006235	100	2.61459	0.074559	26.1459	0.74559
WT	69	81	ILQAQNPKAPVML	10	1421.81	7.94216	0.001702	1000	3.8869	0.084369	38.869	0.84369
WT	69	81	ILQAQNPKAPVML	10	1421.81	7.9346	0.001871	10000	5.39142	0.073907	53.9142	0.73907
6N	71	80	QAQNPKAPVM	7	1082.55	6.40771	0.008719	0	0	0	0	0
6N	71	80	QAQNPKAPVM	7	1082.55	6.41399	0.019341	10	1.65211	0.21088	23.6015	3.01257
6N	71	80	QAQNPKAPVM	7	1082.55	6.43417	0.01172	30	1.97391	0.206622	28.1987	2.95174
6N	71	80	QAQNPKAPVM	7	1082.55	6.3152	0.016837	100	2.37909	0.207182	33.9871	2.95974
6N	71	80	QAQNPKAPVM	7	1082.55	6.33261	0.010342	1000	3.11413	0.205552	44.4875	2.93646
6N	71	80	QAQNPKAPVM	7	1082.55	6.33122	0.007983	10000	3.86069	0.204229	55.1527	2.91756
WT	71	80	QAQNPKAPVM	7	1082.55	6.4109	0.010221	0	0	0	0	0
WT	71	80	QAQNPKAPVM	7	1082.55	6.42494	0.006248	10	1.65098	0.21315	23.5854	3.045
WT	71	80	QAQNPKAPVM	7	1082.55	6.4271	0.008145	30	1.96558	0.207987	28.0798	2.97124
WT	71	80	QAQNPKAPVM	7	1082.55	6.32529	0.011859	100	2.36619	0.206056	33.8028	2.94366
WT	71	80	QAQNPKAPVM	7	1082.55	6.33376	0.008322	1000	3.1785	0.205012	45.4071	2.92874
WT	71	80	QAQNPKAPVM	7	1082.55	6.32457	0.013656	10000	3.82825	0.20193	54.6893	2.88471
6N	71	81	QAQNPKAPVML	8	1195.64	7.65142	0.005248	0	0	0	0	0
6N	71	81	QAQNPKAPVML	8	1195.64	7.65366	0.008516	10	1.57584	0.191112	19.698	2.3889
6N	71	81	QAQNPKAPVML	8	1195.64	7.66396	0.007634	30	1.8805	0.182195	23.5062	2.27744
6N	71	81	QAQNPKAPVML	8	1195.64	7.57622	0.005926	100	2.29021	0.182211	28.6276	2.27764
6N	71	81	QAQNPKAPVML	8	1195.64	7.58233	0.002912	1000	3.0198	0.179352	37.7475	2.2419
6N	71	81	QAQNPKAPVML	8	1195.64	7.58062	0.002755	10000	3.78795	0.179556	47.3494	2.24445
WT	71	81	QAQNPKAPVML	8	1195.64	7.65323	0.001898	0	0	0	0	0
WT	71	81	QAQNPKAPVML	8	1195.64	7.66248	0.003658	10	1.58857	0.20247	19.8571	2.53087
WT	71	81	QAQNPKAPVML	8	1195.64	7.66045	0.006966	30	1.89369	0.193823	23.6711	2.42279
WT	71	81	QAQNPKAPVML	8	1195.64	7.57984	0.006399	100	2.30841	0.191773	28.8552	2.39716
WT	71	81	QAQNPKAPVML	8	1195.64	7.58495	0.001061	1000	3.11887	0.190042	38.9858	2.37552
WT	71	81	QAQNPKAPVML	8	1195.64	7.57585	0.00266	10000	3.86197	0.189343	48.2746	2.36679
6N	82	88	DRMLRLL	6	915.532	7.8657	0.006288	0	0	0	0	0
6N	82	88	DRMLRLL	6	915.532	7.87234	0.008886	10	0.11513	0.155093	1.91883	2.58488
6N	82	88	DRMLRLL	6	915.532	7.87553	0.019881	30	0.087222	0.150682	1.4537	2.51137
6N	82	88	DRMLRLL	6	915.532	7.80345	0.006133	100	0.045251	0.143746	0.754183	2.39577
6N	82	88	DRMLRLL	6	915.532	7.8081	0.00207	1000	0.091159	0.147414	1.51932	2.4569
6N	82	88	DRMLRLL	6	915.532	7.80877	0.003722	10000	0.22308	0.167007	3.718	2.78345
WT	82	88	DRMLRLL	6	915.532	7.86256	0.002985	0	0	0	0	0
WT	82	88	DRMLRLL	6	915.532	7.87827	0.005169	10	0.134357	0.180474	2.23928	3.0079
WT	82	88	DRMLRLL	6	915.532	7.88008	0.006755	30	0.099668	0.167593	1.66113	2.79322
WT	82	88	DRMLRLL	6	915.532	7.80511	0.007082	100	0.049176	0.157416	0.8196	2.6236
WT	82	88	DRMLRLL	6	915.532	7.81053	0.002912	1000	0.088995	0.149593	1.48325	2.49322
WT	82	88	DRMLRLL	6	915.532	7.80304	0.002407	10000	0.129405	0.155679	2.15675	2.59465
6N	83	91	RMLRLLVSH	8	1123.66	6.71726	0.010222	0	0	0	0	0
6N	83	91	RMLRLLVSH	8	1123.66	6.73821	0.01233	10	1.58273	0.103289	19.7841	1.29111
6N	83	91	RMLRLLVSH	8	1123.66	6.75665	0.007654	30	1.73002	0.055617	21.6253	0.695213
6N	83	91	RMLRLLVSH	8	1123.66	6.62045	0.019583	100	2.07925	0.149179	25.9907	1.86474
6N	83	91	RMLRLLVSH	8	1123.66	6.65086	0.015511	1000	2.71425	0.118552	33.9281	1.4819
6N	83	91	RMLRLLVSH	8	1123.66	6.65378	0.005487	10000	2.92733	0.135972	36.5916	1.69965
WT	83	91	RMLRLLVSH	8	1123.66	6.72104	0.012457	0	0	0	0	0
WT	83	91	RMLRLLVSH	8	1123.66	6.7476	0.009342	10	1.61839	0.119383	20.2299	1.49229
WT	83	91	RMLRLLVSH	8	1123.66	6.74134	0.005519	30	1.84284	0.154476	23.0355	1.93095
WT	83	91	RMLRLLVSH	8	1123.66	6.62134	0.014716	100	1.98863	0.169847	24.8579	2.12309
WT	83	91	RMLRLLVSH	8	1123.66	6.64498	0.009834	1000	2.63307	0.162859	32.9134	2.03574
WT	83	91	RMLRLLVSH	8	1123.66	6.62853	0.021972	10000	2.80074	0.124512	35.0093	1.5564
6N	85	96	LRLLVSHRVLDC	11	1422.81	7.69106	0.004596	0	0	0	0	0
6N	85	96	LRLLVSHRVLDC	11	1422.81	7.6942	0.0173	10	0.729969	0.084957	6.63608	0.772336
6N	85	96	LRLLVSHRVLDC	11	1422.81	7.70782	0.010005	30	0.869053	0.035613	7.90048	0.323755
6N	85	96	LRLLVSHRVLDC	11	1422.81	7.62862	0.006328	100	0.947381	0.029886	8.61255	0.271691
6N	85	96	LRLLVSHRVLDC	11	1422.81	7.63429	0.001841	1000	1.04619	0.033399	9.51085	0.303627
6N	85	96	LRLLVSHRVLDC	11	1422.81	7.6313	0.003995	10000	1.31573	0.034618	11.9612	0.314709
WT	85	96	LRLLVSHRVLDC	11	1422.81	7.68922	0.002114	0	0	0	0	0
WT	85	96	LRLLVSHRVLDC	11	1422.81	7.70608	0.002953	10	0.703625	0.047341	6.39659	0.430373
WT	85	96	LRLLVSHRVLDC	11	1422.81	7.69699	0.006195	30	0.688109	0.112093	6.25554	1.01903
WT	85	96	LRLLVSHRVLDC	11	1422.81	7.62933	0.006082	100	0.869998	0.020143	7.90907	0.183118
WT	85	96	LRLLVSHRVLDC	11	1422.81	7.63289	0.001367	1000	0.981249	0.02295	8.92045	0.208636
WT	85	96	LRLLVSHRVLDC	11	1422.81	7.62689	0.002395	10000	1.1873	0.017787	10.7937	0.1617
6N	85	106	LRLLVSHRVLDCSVSGPAGERL	20	2376.31	7.81872	0.005205	0	0	0	0	0
6N	85	106	LRLLVSHRVLDCSVSGPAGERL	20	2376.31	7.82611	0.006931	10	5.42038	0.152113	27.1019	0.760565
6N	85	106	LRLLVSHRVLDCSVSGPAGERL	20	2376.31	7.83405	0.017466	30	5.56024	0.134345	27.8012	0.671725
6N	85	106	LRLLVSHRVLDCSVSGPAGERL	20	2376.31	7.76369	0.005502	100	5.29436	0.084084	26.4718	0.42042
6N	85	106	LRLLVSHRVLDCSVSGPAGERL	20	2376.31	7.76931	0.002203	1000	5.59934	0.132943	27.9967	0.664715
6N	85	106	LRLLVSHRVLDCSVSGPAGERL	20	2376.31	7.76951	0.003323	10000	6.26337	0.105559	31.3168	0.527795
WT	85	106	LRLLVSHRVLDCSVSGPAGERL	20	2376.31	7.81104	0.004716	0	0	0	0	0
WT	85	106	LRLLVSHRVLDCSVSGPAGERL	20	2376.31	7.82866	0.003921	10	5.45526	0.104115	27.2763	0.520575
WT	85	106	LRLLVSHRVLDCSVSGPAGERL	20	2376.31	7.82916	0.006061	30	5.40487	0.102352	27.0243	0.51176
WT	85	106	LRLLVSHRVLDCSVSGPAGERL	20	2376.31	7.76065	0.00701	100	5.22906	0.097801	26.1453	0.489005
WT	85	106	LRLLVSHRVLDCSVSGPAGERL	20	2376.31	7.76429	0.003137	1000	5.63429	0.109636	28.1715	0.54818
WT	85	106	LRLLVSHRVLDCSVSGPAGERL	20	2376.31	7.76066	0.00303	10000	6.08134	0.145671	30.4067	0.728355
6N	88	95	LVSHRVLD	7	937.534	5.90996	0.00801	0	0	0	0	0
6N	88	95	LVSHRVLD	7	937.534	5.91114	0.018329	10	0.260856	0.104433	3.72651	1.4919
6N	88	95	LVSHRVLD	7	937.534	5.92253	0.008189	30	0.324513	0.087633	4.6359	1.2519
6N	88	95	LVSHRVLD	7	937.534	5.804	0.017042	100	0.461689	0.093044	6.59556	1.3292
6N	88	95	LVSHRVLD	7	937.534	5.8163	0.012861	1000	0.572734	0.084416	8.18191	1.20594
6N	88	95	LVSHRVLD	7	937.534	5.816	0.002893	10000	0.840269	0.081211	12.0038	1.16016
WT	88	95	LVSHRVLD	7	937.534	5.91631	0.012258	0	0	0	0	0
WT	88	95	LVSHRVLD	7	937.534	5.92512	0.007254	10	0.245611	0.123845	3.50873	1.76921
WT	88	95	LVSHRVLD	7	937.534	5.91569	0.006483	30	0.268745	0.107041	3.83921	1.52916
WT	88	95	LVSHRVLD	7	937.534	5.81148	0.013148	100	0.412403	0.09808	5.89147	1.40114
WT	88	95	LVSHRVLD	7	937.534	5.8166	0.00562	1000	0.547548	0.107218	7.82211	1.53169
WT	88	95	LVSHRVLD	7	937.534	5.803	0.010397	10000	0.788857	0.091607	11.2694	1.30867
6N	88	106	LVSHRVLDCSVSGPAGERL	17	1994.04	7.41722	0.007031	0	0	0	0	0
6N	88	106	LVSHRVLDCSVSGPAGERL	17	1994.04	7.4183	0.008444	10	5.34883	0.157929	31.4637	0.928994
6N	88	106	LVSHRVLDCSVSGPAGERL	17	1994.04	7.43204	0.00279	30	5.42425	0.160823	31.9074	0.946018
6N	88	106	LVSHRVLDCSVSGPAGERL	17	1994.04	7.34311	0.010017	100	5.15348	0.15165	30.3146	0.892059
6N	88	106	LVSHRVLDCSVSGPAGERL	17	1994.04	7.35726	0.003742	1000	5.42144	0.155181	31.8908	0.912829
6N	88	106	LVSHRVLDCSVSGPAGERL	17	1994.04	7.35458	0.005962	10000	6.03149	0.157154	35.4793	0.924435
WT	88	106	LVSHRVLDCSVSGPAGERL	17	1994.04	7.41789	0.003968	0	0	0	0	0
WT	88	106	LVSHRVLDCSVSGPAGERL	17	1994.04	7.42203	0.006322	10	5.34359	0.158689	31.4329	0.933465
WT	88	106	LVSHRVLDCSVSGPAGERL	17	1994.04	7.42477	0.007623	30	5.25959	0.156979	30.9388	0.923406
WT	88	106	LVSHRVLDCSVSGPAGERL	17	1994.04	7.34756	0.011082	100	4.96435	0.129502	29.202	0.761776
WT	88	106	LVSHRVLDCSVSGPAGERL	17	1994.04	7.35778	0.001948	1000	5.35193	0.173464	31.4819	1.02038
WT	88	106	LVSHRVLDCSVSGPAGERL	17	1994.04	7.34508	0.006434	10000	5.78746	0.144542	34.0439	0.850247
6N	89	96	VSHRVLDC	7	927.459	6.7804	0.009711	0	0	0	0	0
6N	89	96	VSHRVLDC	7	927.459	6.79682	0.011759	10	0.763445	0.03278	10.9064	0.468286
6N	89	96	VSHRVLDC	7	927.459	6.82419	0.010744	30	0.808993	0.014886	11.557	0.212657
6N	89	96	VSHRVLDC	7	927.459	6.69562	0.026989	100	0.924959	0.023001	13.2137	0.328586
6N	89	96	VSHRVLDC	7	927.459	6.72563	0.011496	1000	1.03505	0.017564	14.7864	0.250914
6N	89	96	VSHRVLDC	7	927.459	6.72861	0.001673	10000	1.29666	0.023948	18.5237	0.342114
WT	89	96	VSHRVLDC	7	927.459	6.78435	0.014877	0	0	0	0	0
WT	89	96	VSHRVLDC	7	927.459	6.81127	0.012602	10	0.712026	0.03766	10.1718	0.538
WT	89	96	VSHRVLDC	7	927.459	6.80496	0.008776	30	0.763307	0.020383	10.9044	0.291186
WT	89	96	VSHRVLDC	7	927.459	6.69951	0.017369	100	0.854951	0.019028	12.2136	0.271829
WT	89	96	VSHRVLDC	7	927.459	6.72213	0.006376	1000	0.971396	0.012246	13.8771	0.174943
WT	89	96	VSHRVLDC	7	927.459	6.70298	0.027064	10000	1.20756	0.012438	17.2508	0.177686
6N	90	96	SHRVLDC	6	828.391	6.77973	0.011841	0	0	0	0	0
6N	90	96	SHRVLDC	6	828.391	6.79825	0.015732	10	0.564948	0.031741	9.4158	0.529017
6N	90	96	SHRVLDC	6	828.391	6.82288	0.01128	30	0.685953	0.012854	11.4326	0.214233
6N	90	96	SHRVLDC	6	828.391	6.69695	0.028446	100	0.704297	0.039625	11.7383	0.660417
6N	90	96	SHRVLDC	6	828.391	6.72641	0.01241	1000	0.871408	0.025622	14.5235	0.427033
6N	90	96	SHRVLDC	6	828.391	6.73022	0.001272	10000	0.991892	0.041682	16.5315	0.6947
WT	90	96	SHRVLDC	6	828.391	6.78483	0.01305	0	0	0	0	0
WT	90	96	SHRVLDC	6	828.391	6.8162	0.012742	10	0.584436	0.039755	9.7406	0.662583
WT	90	96	SHRVLDC	6	828.391	6.80673	0.009191	30	0.690109	0.033996	11.5018	0.5666
WT	90	96	SHRVLDC	6	828.391	6.70222	0.019984	100	0.700621	0.021073	11.677	0.351217
WT	90	96	SHRVLDC	6	828.391	6.7263	0.005292	1000	0.722543	0.028243	12.0424	0.470717
WT	90	96	SHRVLDC	6	828.391	6.70454	0.028077	10000	1.01888	0.068133	16.9813	1.13555
6N	96	106	CSVSGPAGERL	9	1074.51	7.11456	0.010673	0	0	0	0	0
6N	96	106	CSVSGPAGERL	9	1074.51	7.13051	0.010268	10	4.7503	0.104159	52.7811	1.15732
6N	96	106	CSVSGPAGERL	9	1074.51	7.1472	0.008482	30	4.75921	0.082718	52.8802	0.919089
6N	96	106	CSVSGPAGERL	9	1074.51	7.02789	0.021659	100	4.42864	0.119155	49.2071	1.32394
6N	96	106	CSVSGPAGERL	9	1074.51	7.04951	0.011847	1000	4.68093	0.075174	52.0103	0.835267
6N	96	106	CSVSGPAGERL	9	1074.51	7.04895	0.003693	10000	5.06494	0.095299	56.2771	1.05888
WT	96	106	CSVSGPAGERL	9	1074.51	7.10872	0.009942	0	0	0	0	0
WT	96	106	CSVSGPAGERL	9	1074.51	7.13433	0.006159	10	4.83232	0.07527	53.6925	0.836333
WT	96	106	CSVSGPAGERL	9	1074.51	7.12185	0.003296	30	4.82563	0.04917	53.6181	0.546333
WT	96	106	CSVSGPAGERL	9	1074.51	7.0225	0.012757	100	4.4847	0.095351	49.83	1.05946
WT	96	106	CSVSGPAGERL	9	1074.51	7.03768	0.003714	1000	4.71986	0.115973	52.4429	1.28859
WT	96	106	CSVSGPAGERL	9	1074.51	7.02293	0.014191	10000	5.09024	0.066365	56.5583	0.737389
6N	97	106	SVSGPAGERL	8	971.503	6.88331	0.008888	0	0	0	0	0
6N	97	106	SVSGPAGERL	8	971.503	6.89229	0.012975	10	3.60865	0.166068	45.1081	2.07585
6N	97	106	SVSGPAGERL	8	971.503	6.91405	0.009143	30	3.66196	0.143892	45.7746	1.79865
6N	97	106	SVSGPAGERL	8	971.503	6.79324	0.017236	100	3.36948	0.167446	42.1185	2.09308
6N	97	106	SVSGPAGERL	8	971.503	6.81531	0.010113	1000	3.67194	0.137251	45.8992	1.71564
6N	97	106	SVSGPAGERL	8	971.503	6.81635	0.001504	10000	4.00506	0.147693	50.0632	1.84616
WT	97	106	SVSGPAGERL	8	971.503	6.88391	0.010266	0	0	0	0	0
WT	97	106	SVSGPAGERL	8	971.503	6.90267	0.009826	10	3.6592	0.153508	45.74	1.91885
WT	97	106	SVSGPAGERL	8	971.503	6.89583	0.004799	30	3.6583	0.133108	45.7288	1.66385
WT	97	106	SVSGPAGERL	8	971.503	6.79311	0.012255	100	3.38494	0.144088	42.3118	1.8011
WT	97	106	SVSGPAGERL	8	971.503	6.80959	0.004257	1000	3.63887	0.171346	45.4858	2.14182
WT	97	106	SVSGPAGERL	8	971.503	6.797	0.01443	10000	3.99986	0.138535	49.9983	1.73169
6N	97	125	SVSGPAGERLYGLTSVSKYFVPDQDGASL	26	2999.49	9.06094	0.004342	0	0	0	0	0
6N	97	125	SVSGPAGERLYGLTSVSKYFVPDQDGASL	26	2999.49	9.06207	0.003139	10	6.1941	0.163462	23.8235	0.6287
6N	97	125	SVSGPAGERLYGLTSVSKYFVPDQDGASL	26	2999.49	9.05681	0.036515	30	6.68771	0.218653	25.722	0.840973
6N	97	125	SVSGPAGERLYGLTSVSKYFVPDQDGASL	26	2999.49	9.05199	0.006783	100	7.00527	0.071883	26.9433	0.276473
6N	97	125	SVSGPAGERLYGLTSVSKYFVPDQDGASL	26	2999.49	9.0532	0.003873	1000	9.01163	0.034744	34.6601	0.133631
6N	97	125	SVSGPAGERLYGLTSVSKYFVPDQDGASL	26	2999.49	9.04495	0.003021	10000	10.8516	0.082232	41.7369	0.316277
WT	97	125	SVSGPAGERLYGLTSVSKYFVPDQDGASL	26	2999.49	9.06104	0.000405	0	0	0	0	0
WT	97	125	SVSGPAGERLYGLTSVSKYFVPDQDGASL	26	2999.49	9.06682	0.009167	10	6.29525	0.083559	24.2125	0.321381
WT	97	125	SVSGPAGERLYGLTSVSKYFVPDQDGASL	26	2999.49	9.07624	0.006899	30	6.64641	0.074688	25.5631	0.287262
WT	97	125	SVSGPAGERLYGLTSVSKYFVPDQDGASL	26	2999.49	9.0539	0.005984	100	7.03972	0.034245	27.0758	0.131712
WT	97	125	SVSGPAGERLYGLTSVSKYFVPDQDGASL	26	2999.49	9.05143	0.003521	1000	9.11371	0.046842	35.0527	0.180162
WT	97	125	SVSGPAGERLYGLTSVSKYFVPDQDGASL	26	2999.49	9.04349	0.00513	10000	10.5631	0.049451	40.6275	0.190196
6N	97	128	SVSGPAGERLYGLTSVSKYFVPDQDGASLGNF	29	3317.62	9.25894	0.003963	0	0	0	0	0
6N	97	128	SVSGPAGERLYGLTSVSKYFVPDQDGASLGNF	29	3317.62	9.25668	0.00354	10	7.16781	0.136209	24.7166	0.469686
6N	97	128	SVSGPAGERLYGLTSVSKYFVPDQDGASLGNF	29	3317.62	9.24993	0.034839	30	7.6602	0.182342	26.4145	0.628766
6N	97	128	SVSGPAGERLYGLTSVSKYFVPDQDGASLGNF	29	3317.62	9.25957	0.006619	100	8.20724	0.155201	28.3008	0.535176
6N	97	128	SVSGPAGERLYGLTSVSKYFVPDQDGASLGNF	29	3317.62	9.25936	0.003057	1000	10.2356	0.168257	35.2951	0.580197
6N	97	128	SVSGPAGERLYGLTSVSKYFVPDQDGASLGNF	29	3317.62	9.25057	0.004141	10000	12.059	0.20717	41.5826	0.714379
WT	97	128	SVSGPAGERLYGLTSVSKYFVPDQDGASLGNF	29	3317.62	9.251	0.003939	0	0	0	0	0
WT	97	128	SVSGPAGERLYGLTSVSKYFVPDQDGASLGNF	29	3317.62	9.25542	0.006205	10	7.44639	0.179488	25.6772	0.618924
WT	97	128	SVSGPAGERLYGLTSVSKYFVPDQDGASLGNF	29	3317.62	9.2681	0.005994	30	7.93966	0.178343	27.3781	0.614976
WT	97	128	SVSGPAGERLYGLTSVSKYFVPDQDGASLGNF	29	3317.62	9.25602	0.005917	100	8.37854	0.156348	28.8915	0.539131
WT	97	128	SVSGPAGERLYGLTSVSKYFVPDQDGASLGNF	29	3317.62	9.25324	0.004137	1000	10.4082	0.109028	35.8905	0.375959
WT	97	128	SVSGPAGERLYGLTSVSKYFVPDQDGASLGNF	29	3317.62	9.24929	0.00369	10000	11.7621	0.23436	40.559	0.808138
6N	107	114	YGLTSVSK	7	853.454	6.73578	0.007614	0	0	0	0	0
6N	107	114	YGLTSVSK	7	853.454	6.74554	0.012176	10	1.64501	0.039579	23.5001	0.565414
6N	107	114	YGLTSVSK	7	853.454	6.76058	0.00539	30	1.77446	0.015287	25.3494	0.218386
6N	107	114	YGLTSVSK	7	853.454	6.63783	0.020079	100	1.9385	0.019121	27.6928	0.273157
6N	107	114	YGLTSVSK	7	853.454	6.66268	0.012769	1000	3.02413	0.02186	43.2018	0.312286
6N	107	114	YGLTSVSK	7	853.454	6.66453	0.004186	10000	3.93337	0.021623	56.1909	0.3089
WT	107	114	YGLTSVSK	7	853.454	6.73805	0.008141	0	0	0	0	0
WT	107	114	YGLTSVSK	7	853.454	6.75929	0.008362	10	1.69833	0.053396	24.2619	0.7628
WT	107	114	YGLTSVSK	7	853.454	6.75069	0.00244	30	1.80157	0.016802	25.7368	0.240029
WT	107	114	YGLTSVSK	7	853.454	6.6478	0.013784	100	1.95601	0.052978	27.9429	0.756829
WT	107	114	YGLTSVSK	7	853.454	6.66204	0.003468	1000	2.933	0.020648	41.9001	0.294971
WT	107	114	YGLTSVSK	7	853.454	6.64692	0.018206	10000	3.94207	0.031128	56.3153	0.444686
6N	107	115	YGLTSVSKY	8	1016.52	7.55128	0.01068	0	0	0	0	0
6N	107	115	YGLTSVSKY	8	1016.52	7.54909	0.005859	10	1.51266	0.065127	18.9083	0.814088
6N	107	115	YGLTSVSKY	8	1016.52	7.55882	0.003496	30	1.60384	0.06973	20.048	0.871625
6N	107	115	YGLTSVSKY	8	1016.52	7.46962	0.005446	100	1.78021	0.067859	22.2526	0.848237
6N	107	115	YGLTSVSKY	8	1016.52	7.47549	0.00254	1000	2.74882	0.098307	34.3602	1.22884
6N	107	115	YGLTSVSKY	8	1016.52	7.47263	0.003367	10000	3.80762	0.070644	47.5953	0.88305
WT	107	115	YGLTSVSKY	8	1016.52	7.55581	0.005233	0	0	0	0	0
WT	107	115	YGLTSVSKY	8	1016.52	7.5601	0.005433	10	1.54475	0.067693	19.3094	0.846163
WT	107	115	YGLTSVSKY	8	1016.52	7.55293	0.006056	30	1.60854	0.069103	20.1067	0.863787
WT	107	115	YGLTSVSKY	8	1016.52	7.47271	0.006914	100	1.78463	0.078924	22.3079	0.98655
WT	107	115	YGLTSVSKY	8	1016.52	7.47843	0.002601	1000	2.71252	0.086502	33.9065	1.08127
WT	107	115	YGLTSVSKY	8	1016.52	7.46945	0.002511	10000	3.76156	0.068298	47.0195	0.853725
6N	107	122	YGLTSVSKYFVPDQDG	14	1774.84	8.78822	0.00221	0	0	0	0	0
6N	107	122	YGLTSVSKYFVPDQDG	14	1774.84	8.79317	0.004474	10	2.48497	0.135296	17.7498	0.9664
6N	107	122	YGLTSVSKYFVPDQDG	14	1774.84	8.77894	0.037672	30	2.75057	0.121098	19.6469	0.864986
6N	107	122	YGLTSVSKYFVPDQDG	14	1774.84	8.76332	0.004075	100	2.99063	0.024187	21.3617	0.172764
6N	107	122	YGLTSVSKYFVPDQDG	14	1774.84	8.76331	0.003614	1000	3.91258	0.038138	27.947	0.272414
6N	107	122	YGLTSVSKYFVPDQDG	14	1774.84	8.75584	0.002763	10000	4.9525	0.055146	35.375	0.3939
WT	107	122	YGLTSVSKYFVPDQDG	14	1774.84	8.78256	0.003308	0	0	0	0	0
WT	107	122	YGLTSVSKYFVPDQDG	14	1774.84	8.79406	0.005675	10	2.54432	0.100519	18.1737	0.717993
WT	107	122	YGLTSVSKYFVPDQDG	14	1774.84	8.80183	0.006275	30	2.70987	0.030818	19.3562	0.220129
WT	107	122	YGLTSVSKYFVPDQDG	14	1774.84	8.76278	0.006824	100	2.96434	0.100922	21.1738	0.720871
WT	107	122	YGLTSVSKYFVPDQDG	14	1774.84	8.76181	0.00319	1000	3.9554	0.018164	28.2528	0.129743
WT	107	122	YGLTSVSKYFVPDQDG	14	1774.84	8.75139	0.002849	10000	4.809	0.049496	34.35	0.353543
6N	107	124	YGLTSVSKYFVPDQDGAS	16	1932.91	8.7198	0.008026	0	0	0	0	0
6N	107	124	YGLTSVSKYFVPDQDGAS	16	1932.91	8.72479	0.006223	10	2.71328	0.222833	16.958	1.39271
6N	107	124	YGLTSVSKYFVPDQDGAS	16	1932.91	8.71409	0.039469	30	3.03401	0.196451	18.9626	1.22782
6N	107	124	YGLTSVSKYFVPDQDGAS	16	1932.91	8.70053	0.007653	100	3.46987	0.162277	21.6867	1.01423
6N	107	124	YGLTSVSKYFVPDQDGAS	16	1932.91	8.69945	0.006524	1000	4.4916	0.178952	28.0725	1.11845
6N	107	124	YGLTSVSKYFVPDQDGAS	16	1932.91	8.6939	0.0055	10000	5.45875	0.168066	34.1172	1.05041
WT	107	124	YGLTSVSKYFVPDQDGAS	16	1932.91	8.71503	0.008575	0	0	0	0	0
WT	107	124	YGLTSVSKYFVPDQDGAS	16	1932.91	8.72746	0.007261	10	2.75161	0.151642	17.1976	0.947762
WT	107	124	YGLTSVSKYFVPDQDGAS	16	1932.91	8.73379	0.010072	30	3.07971	0.139602	19.2482	0.872513
WT	107	124	YGLTSVSKYFVPDQDGAS	16	1932.91	8.6989	0.008456	100	3.518	0.148728	21.9875	0.92955
WT	107	124	YGLTSVSKYFVPDQDGAS	16	1932.91	8.69612	0.005578	1000	4.55789	0.166544	28.4868	1.0409
WT	107	124	YGLTSVSKYFVPDQDGAS	16	1932.91	8.68996	0.006056	10000	5.35933	0.183496	33.4958	1.14685
6N	107	125	YGLTSVSKYFVPDQDGASL	17	2045.99	9.08064	0.004709	0	0	0	0	0
6N	107	125	YGLTSVSKYFVPDQDGASL	17	2045.99	9.07832	0.005274	10	2.74743	0.146623	16.1614	0.862488
6N	107	125	YGLTSVSKYFVPDQDGASL	17	2045.99	9.0744	0.037099	30	3.05703	0.09758	17.9825	0.574
6N	107	125	YGLTSVSKYFVPDQDGASL	17	2045.99	9.06774	0.005286	100	3.55242	0.083328	20.8966	0.490165
6N	107	125	YGLTSVSKYFVPDQDGASL	17	2045.99	9.06894	0.004939	1000	4.98934	0.119913	29.349	0.705371
6N	107	125	YGLTSVSKYFVPDQDGASL	17	2045.99	9.06148	0.004408	10000	6.03173	0.088034	35.4808	0.517847
WT	107	125	YGLTSVSKYFVPDQDGASL	17	2045.99	9.07611	0.005737	0	0	0	0	0
WT	107	125	YGLTSVSKYFVPDQDGASL	17	2045.99	9.07943	0.007737	10	2.79116	0.068169	16.4186	0.400994
WT	107	125	YGLTSVSKYFVPDQDGASL	17	2045.99	9.09219	0.009256	30	3.14611	0.093077	18.5065	0.547512
WT	107	125	YGLTSVSKYFVPDQDGASL	17	2045.99	9.06844	0.005742	100	3.67029	0.069261	21.59	0.407418
WT	107	125	YGLTSVSKYFVPDQDGASL	17	2045.99	9.06782	0.004167	1000	5.06697	0.088675	29.8057	0.521618
WT	107	125	YGLTSVSKYFVPDQDGASL	17	2045.99	9.05988	0.005335	10000	5.91535	0.104561	34.7962	0.615065
6N	107	128	YGLTSVSKYFVPDQDGASLGNF	20	2364.13	9.36449	0.004485	0	0	0	0	0
6N	107	128	YGLTSVSKYFVPDQDGASLGNF	20	2364.13	9.37506	0.011215	10	3.74078	0.050219	18.7039	0.251095
6N	107	128	YGLTSVSKYFVPDQDGASLGNF	20	2364.13	9.37616	0.03581	30	4.28142	0.062299	21.4071	0.311495
6N	107	128	YGLTSVSKYFVPDQDGASLGNF	20	2364.13	9.38335	0.006161	100	4.89912	0.042668	24.4956	0.21334
6N	107	128	YGLTSVSKYFVPDQDGASLGNF	20	2364.13	9.38523	0.001708	1000	6.42205	0.03223	32.1102	0.16115
6N	107	128	YGLTSVSKYFVPDQDGASLGNF	20	2364.13	9.37937	0.003707	10000	7.47477	0.050183	37.3739	0.250915
WT	107	128	YGLTSVSKYFVPDQDGASLGNF	20	2364.13	9.36025	0.006918	0	0	0	0	0
WT	107	128	YGLTSVSKYFVPDQDGASLGNF	20	2364.13	9.36911	0.005668	10	4.13177	0.068563	20.6589	0.342815
WT	107	128	YGLTSVSKYFVPDQDGASLGNF	20	2364.13	9.38748	0.012455	30	4.63516	0.046898	23.1758	0.23449
WT	107	128	YGLTSVSKYFVPDQDGASLGNF	20	2364.13	9.38348	0.005054	100	5.09389	0.039614	25.4694	0.19807
WT	107	128	YGLTSVSKYFVPDQDGASLGNF	20	2364.13	9.3865	0.003337	1000	6.36465	0.047634	31.8232	0.23817
WT	107	128	YGLTSVSKYFVPDQDGASLGNF	20	2364.13	9.37466	0.002531	10000	7.31598	0.041851	36.5799	0.209255
6N	110	128	TSVSKYFVPDQDGASLGNF	17	2030.96	8.72788	0.018802	0	0	0	0	0
6N	110	128	TSVSKYFVPDQDGASLGNF	17	2030.96	8.73749	0.015924	10	3.7819	0.221315	22.2465	1.30185
6N	110	128	TSVSKYFVPDQDGASLGNF	17	2030.96	8.73005	0.039181	30	4.31488	0.188073	25.3817	1.10631
6N	110	128	TSVSKYFVPDQDGASLGNF	17	2030.96	8.7173	0.015942	100	4.81674	0.051052	28.3338	0.300306
6N	110	128	TSVSKYFVPDQDGASLGNF	17	2030.96	8.7204	0.016641	1000	5.95035	0.069746	35.002	0.410271
6N	110	128	TSVSKYFVPDQDGASLGNF	17	2030.96	8.7138	0.016311	10000	6.70244	0.071149	39.4261	0.418524
WT	110	128	TSVSKYFVPDQDGASLGNF	17	2030.96	8.72566	0.019261	0	0	0	0	0
WT	110	128	TSVSKYFVPDQDGASLGNF	17	2030.96	8.73657	0.017033	10	4.12436	0.172183	24.261	1.01284
WT	110	128	TSVSKYFVPDQDGASLGNF	17	2030.96	8.74789	0.018489	30	4.60986	0.050744	27.1168	0.298494
WT	110	128	TSVSKYFVPDQDGASLGNF	17	2030.96	8.71447	0.015313	100	5.07151	0.060168	29.8324	0.353929
WT	110	128	TSVSKYFVPDQDGASLGNF	17	2030.96	8.71746	0.014759	1000	6.09476	0.068793	35.8515	0.404665
WT	110	128	TSVSKYFVPDQDGASLGNF	17	2030.96	8.71147	0.016747	10000	6.55798	0.047053	38.5764	0.276782
6N	112	128	VSKYFVPDQDGASLGNF	15	1842.88	8.62888	0.004286	0	0	0	0	0
6N	112	128	VSKYFVPDQDGASLGNF	15	1842.88	8.63101	0.005803	10	3.10463	0.152169	20.6976	1.01446
6N	112	128	VSKYFVPDQDGASLGNF	15	1842.88	8.62122	0.041789	30	3.58258	0.144796	23.8839	0.965307
6N	112	128	VSKYFVPDQDGASLGNF	15	1842.88	8.59107	0.006123	100	4.11435	0.097408	27.429	0.649387
6N	112	128	VSKYFVPDQDGASLGNF	15	1842.88	8.5964	0.003661	1000	4.8178	0.230923	32.1187	1.53949
6N	112	128	VSKYFVPDQDGASLGNF	15	1842.88	8.59019	0.002588	10000	5.13722	0.281271	34.2481	1.87514
WT	112	128	VSKYFVPDQDGASLGNF	15	1842.88	8.62443	0.002741	0	0	0	0	0
WT	112	128	VSKYFVPDQDGASLGNF	15	1842.88	8.64358	0.005043	10	3.43852	0.229121	22.9234	1.52747
WT	112	128	VSKYFVPDQDGASLGNF	15	1842.88	8.64486	0.008935	30	3.84169	0.135397	25.6113	0.902647
WT	112	128	VSKYFVPDQDGASLGNF	15	1842.88	8.59128	0.00603	100	4.24185	0.167135	28.279	1.11423
WT	112	128	VSKYFVPDQDGASLGNF	15	1842.88	8.5907	0.002707	1000	4.93022	0.192428	32.8682	1.28285
WT	112	128	VSKYFVPDQDGASLGNF	15	1842.88	8.59007	0.003191	10000	4.98075	0.254268	33.205	1.69512
6N	115	128	YFVPDQDGASLGNF	12	1528.68	9.18859	0.002375	0	0	0	0	0
6N	115	128	YFVPDQDGASLGNF	12	1528.68	9.18973	0.005907	10	2.97371	0.171896	24.7809	1.43247
6N	115	128	YFVPDQDGASLGNF	12	1528.68	9.18647	0.032791	30	3.2774	0.168938	27.3117	1.40782
6N	115	128	YFVPDQDGASLGNF	12	1528.68	9.18455	0.002436	100	3.8178	0.171371	31.815	1.42809
6N	115	128	YFVPDQDGASLGNF	12	1528.68	9.18345	0.005131	1000	4.25279	0.235208	35.4399	1.96007
6N	115	128	YFVPDQDGASLGNF	12	1528.68	9.18148	0.002533	10000	4.57134	0.168742	38.0945	1.40618
WT	115	128	YFVPDQDGASLGNF	12	1528.68	9.18806	0.005341	0	0	0	0	0
WT	115	128	YFVPDQDGASLGNF	12	1528.68	9.19383	0.006551	10	3.261	0.048651	27.175	0.405425
WT	115	128	YFVPDQDGASLGNF	12	1528.68	9.20006	0.007979	30	3.5584	0.02648	29.6533	0.220667
WT	115	128	YFVPDQDGASLGNF	12	1528.68	9.17861	0.007606	100	3.93549	0.024242	32.7958	0.202017
WT	115	128	YFVPDQDGASLGNF	12	1528.68	9.18303	0.002794	1000	4.57382	0.028289	38.1151	0.235742
WT	115	128	YFVPDQDGASLGNF	12	1528.68	9.17895	0.004364	10000	4.36559	0.101877	36.38	0.848975
6N	116	128	FVPDQDGASLGNF	11	1365.62	8.81926	0.008698	0	0	0	0	0
6N	116	128	FVPDQDGASLGNF	11	1365.62	8.81679	0.01144	10	2.86945	0.168891	26.0859	1.53537
6N	116	128	FVPDQDGASLGNF	11	1365.62	8.81386	0.040197	30	3.23149	0.136385	29.3771	1.23986
6N	116	128	FVPDQDGASLGNF	11	1365.62	8.78647	0.005819	100	3.58195	0.175183	32.5632	1.59257
6N	116	128	FVPDQDGASLGNF	11	1365.62	8.79103	0.008035	1000	4.27499	0.204853	38.8636	1.8623
6N	116	128	FVPDQDGASLGNF	11	1365.62	8.78611	0.006696	10000	4.4089	0.148535	40.0809	1.35032
WT	116	128	FVPDQDGASLGNF	11	1365.62	8.81482	0.009063	0	0	0	0	0
WT	116	128	FVPDQDGASLGNF	11	1365.62	8.81678	0.006294	10	3.19782	0.128547	29.0711	1.16861
WT	116	128	FVPDQDGASLGNF	11	1365.62	8.83082	0.011189	30	3.57307	0.14012	32.4824	1.27382
WT	116	128	FVPDQDGASLGNF	11	1365.62	8.78885	0.009101	100	3.80369	0.16022	34.579	1.45655
WT	116	128	FVPDQDGASLGNF	11	1365.62	8.79215	0.008096	1000	4.44636	0.115979	40.4215	1.05435
WT	116	128	FVPDQDGASLGNF	11	1365.62	8.78481	0.007017	10000	4.41488	0.122633	40.1353	1.11485
6N	129	136	MALPLDKV	6	885.499	8.20856	0.00413	0	0	0	0	0
6N	129	136	MALPLDKV	6	885.499	8.2083	0.006279	10	0.748101	0.150608	12.4684	2.51013
6N	129	136	MALPLDKV	6	885.499	8.2068	0.033151	30	0.830964	0.146616	13.8494	2.4436
6N	129	136	MALPLDKV	6	885.499	8.15255	0.00619	100	0.997645	0.14696	16.6274	2.44933
6N	129	136	MALPLDKV	6	885.499	8.15305	0.003258	1000	1.45912	0.150499	24.3187	2.50832
6N	129	136	MALPLDKV	6	885.499	8.154	0.002748	10000	1.65562	0.167596	27.5937	2.79327
WT	129	136	MALPLDKV	6	885.499	8.20086	0.002128	0	0	0	0	0
WT	129	136	MALPLDKV	6	885.499	8.21069	0.005667	10	0.806075	0.148739	13.4346	2.47898
WT	129	136	MALPLDKV	6	885.499	8.21482	0.00642	30	0.920955	0.137477	15.3492	2.29128
WT	129	136	MALPLDKV	6	885.499	8.14794	0.008511	100	1.17745	0.153973	19.6242	2.56622
WT	129	136	MALPLDKV	6	885.499	8.15111	0.001225	1000	1.49309	0.150042	24.8848	2.5007
WT	129	136	MALPLDKV	6	885.499	8.14786	0.001903	10000	1.87884	0.152497	31.314	2.54162
6N	129	137	MALPLDKVF	7	1032.57	9.27142	0.003838	0	0	0	0	0
6N	129	137	MALPLDKVF	7	1032.57	9.27259	0.002136	10	0.685407	0.031954	9.79153	0.456486
6N	129	137	MALPLDKVF	7	1032.57	9.2744	0.035488	30	0.758749	0.026271	10.8393	0.3753
6N	129	137	MALPLDKVF	7	1032.57	9.27453	0.005503	100	0.968326	0.019806	13.8332	0.282943
6N	129	137	MALPLDKVF	7	1032.57	9.2741	0.003662	1000	1.49605	0.018664	21.3721	0.266629
6N	129	137	MALPLDKVF	7	1032.57	9.27009	0.003609	10000	1.95482	0.018711	27.9261	0.2673
WT	129	137	MALPLDKVF	7	1032.57	9.26757	0.003112	0	0	0	0	0
WT	129	137	MALPLDKVF	7	1032.57	9.2731	0.007098	10	0.728299	0.014603	10.4043	0.208614
WT	129	137	MALPLDKVF	7	1032.57	9.28768	0.0105	30	0.83231	0.031897	11.8901	0.455671
WT	129	137	MALPLDKVF	7	1032.57	9.27023	0.00681	100	1.09496	0.013921	15.6423	0.198871
WT	129	137	MALPLDKVF	7	1032.57	9.27224	0.002644	1000	1.50579	0.022757	21.5113	0.3251
WT	129	137	MALPLDKVF	7	1032.57	9.26671	0.003484	10000	2.35236	0.07025	33.6051	1.00357
6N	129	138	MALPLDKVFM	8	1163.61	9.56316	0.006792	0	0	0	0	0
6N	129	138	MALPLDKVFM	8	1163.61	9.56286	0.008335	10	0.678125	0.38033	8.47656	4.75413
6N	129	138	MALPLDKVFM	8	1163.61	9.56179	0.036875	30	0.748987	0.353071	9.36234	4.41339
6N	129	138	MALPLDKVFM	8	1163.61	9.57709	0.005672	100	0.923299	0.367247	11.5412	4.59059
6N	129	138	MALPLDKVFM	8	1163.61	9.57797	0.00505	1000	1.57898	0.375666	19.7372	4.69583
6N	129	138	MALPLDKVFM	8	1163.61	9.56992	0.002447	10000	2.31639	0.407994	28.9549	5.09993
WT	129	138	MALPLDKVFM	8	1163.61	9.55543	0.007368	0	0	0	0	0
WT	129	138	MALPLDKVFM	8	1163.61	9.55693	0.009597	10	0.7171	0.381073	8.96375	4.76341
WT	129	138	MALPLDKVFM	8	1163.61	9.57548	0.012407	30	0.849744	0.350923	10.6218	4.38654
WT	129	138	MALPLDKVFM	8	1163.61	9.57532	0.008555	100	1.07518	0.344913	13.4397	4.31141
WT	129	138	MALPLDKVFM	8	1163.61	9.57654	0.003811	1000	1.64139	0.404936	20.5174	5.0617
WT	129	138	MALPLDKVFM	8	1163.61	9.56776	0.004037	10000	2.84855	0.385341	35.6068	4.81676
6N	129	139	MALPLDKVFME	9	1292.65	9.44671	0.005536	0	0	0	0	0
6N	129	139	MALPLDKVFME	9	1292.65	9.45586	0.003407	10	0.977808	0.032351	10.8645	0.359456
6N	129	139	MALPLDKVFME	9	1292.65	9.45429	0.03375	30	1.15815	0.027786	12.8683	0.308733
6N	129	139	MALPLDKVFME	9	1292.65	9.46401	0.007119	100	1.52433	0.023685	16.937	0.263167
6N	129	139	MALPLDKVFME	9	1292.65	9.46465	0.005507	1000	2.45101	0.02432	27.2334	0.270222
6N	129	139	MALPLDKVFME	9	1292.65	9.4571	0.004645	10000	3.27459	0.025183	36.3843	0.279811
WT	129	139	MALPLDKVFME	9	1292.65	9.443	0.006047	0	0	0	0	0
WT	129	139	MALPLDKVFME	9	1292.65	9.46063	0.008912	10	1.00965	0.045577	11.2184	0.506411
WT	129	139	MALPLDKVFME	9	1292.65	9.46798	0.009359	30	1.24102	0.043265	13.7891	0.480722
WT	129	139	MALPLDKVFME	9	1292.65	9.45995	0.008979	100	1.68942	0.051983	18.7713	0.577589
WT	129	139	MALPLDKVFME	9	1292.65	9.46321	0.004953	1000	2.52321	0.049957	28.0356	0.555078
WT	129	139	MALPLDKVFME	9	1292.65	9.45477	0.004794	10000	3.87039	0.066363	43.0043	0.737367
6N	129	140	MALPLDKVFMES	10	1379.68	9.37537	0.00464	0	0	0	0	0
6N	129	140	MALPLDKVFMES	10	1379.68	9.38341	0.006894	10	0.990382	0.091672	9.90382	0.91672
6N	129	140	MALPLDKVFMES	10	1379.68	9.38401	0.033754	30	1.18495	0.087515	11.8495	0.87515
6N	129	140	MALPLDKVFMES	10	1379.68	9.39244	0.00582	100	1.59809	0.087888	15.9809	0.87888
6N	129	140	MALPLDKVFMES	10	1379.68	9.39243	0.003031	1000	2.87693	0.088163	28.7693	0.88163
6N	129	140	MALPLDKVFMES	10	1379.68	9.38662	0.002834	10000	3.82519	0.089465	38.2519	0.89465
WT	129	140	MALPLDKVFMES	10	1379.68	9.37082	0.004366	0	0	0	0	0
WT	129	140	MALPLDKVFMES	10	1379.68	9.38153	0.005699	10	0.956879	0.114031	9.56879	1.14031
WT	129	140	MALPLDKVFMES	10	1379.68	9.39611	0.009463	30	1.1969	0.117253	11.969	1.17253
WT	129	140	MALPLDKVFMES	10	1379.68	9.38963	0.006507	100	1.71738	0.111605	17.1738	1.11605
WT	129	140	MALPLDKVFMES	10	1379.68	9.39012	0.002049	1000	2.98021	0.11674	29.8021	1.1674
WT	129	140	MALPLDKVFMES	10	1379.68	9.38336	0.002955	10000	4.29044	0.118407	42.9044	1.18407
6N	129	165	MALPLDKVFMESWMGVKGAVMEGGIPFNRVHGMHIFE	34	4160.03	9.93453	0.014654	0	0	0	0	0
6N	129	165	MALPLDKVFMESWMGVKGAVMEGGIPFNRVHGMHIFE	34	4160.03	9.92526	0.014873	10	6.211	0.122942	18.2676	0.361594
6N	129	165	MALPLDKVFMESWMGVKGAVMEGGIPFNRVHGMHIFE	34	4160.03	9.92767	0.030594	30	7.09916	0.090281	20.8799	0.265532
6N	129	165	MALPLDKVFMESWMGVKGAVMEGGIPFNRVHGMHIFE	34	4160.03	9.96034	0.017645	100	8.34714	0.198689	24.5504	0.584379
6N	129	165	MALPLDKVFMESWMGVKGAVMEGGIPFNRVHGMHIFE	34	4160.03	9.96575	0.013178	1000	12.5793	0.086747	36.9979	0.255138
6N	129	165	MALPLDKVFMESWMGVKGAVMEGGIPFNRVHGMHIFE	34	4160.03	9.94594	0.00908	10000	15.1201	0.142547	44.4708	0.419256
WT	129	165	MALPLDKVFMESWMGVKGAVMEGGIPFNRVHGMHIFE	34	4160.03	9.93756	0.015242	0	0	0	0	0
WT	129	165	MALPLDKVFMESWMGVKGAVMEGGIPFNRVHGMHIFE	34	4160.03	9.92855	0.022161	10	7.54375	0.127507	22.1875	0.375021
WT	129	165	MALPLDKVFMESWMGVKGAVMEGGIPFNRVHGMHIFE	34	4160.03	9.9383	0.020638	30	8.93289	0.078	26.2732	0.229412
WT	129	165	MALPLDKVFMESWMGVKGAVMEGGIPFNRVHGMHIFE	34	4160.03	9.95845	0.015393	100	10.6585	0.094091	31.3487	0.276738
WT	129	165	MALPLDKVFMESWMGVKGAVMEGGIPFNRVHGMHIFE	34	4160.03	9.96275	0.014177	1000	14.2166	0.185181	41.8135	0.54465
WT	129	165	MALPLDKVFMESWMGVKGAVMEGGIPFNRVHGMHIFE	34	4160.03	9.93884	0.017897	10000	17.174	0.158466	50.5117	0.466076
6N	130	136	ALPLDKV	5	754.458	8.20637	0.005678	0	0	0	0	0
6N	130	136	ALPLDKV	5	754.458	8.20951	0.004005	10	0.819802	0.025197	16.396	0.50394
6N	130	136	ALPLDKV	5	754.458	8.20542	0.032835	30	0.889528	0.013607	17.7906	0.27214
6N	130	136	ALPLDKV	5	754.458	8.1498	0.006899	100	1.02963	0.021849	20.5925	0.43698
6N	130	136	ALPLDKV	5	754.458	8.15098	0.003885	1000	1.4393	0.014365	28.786	0.2873
6N	130	136	ALPLDKV	5	754.458	8.15317	0.003832	10000	1.56743	0.015338	31.3486	0.30676
WT	130	136	ALPLDKV	5	754.458	8.19698	0.00072	0	0	0	0	0
WT	130	136	ALPLDKV	5	754.458	8.21419	0.003968	10	0.828744	0.019948	16.5749	0.39896
WT	130	136	ALPLDKV	5	754.458	8.21262	0.005118	30	0.983093	0.019899	19.6619	0.39798
WT	130	136	ALPLDKV	5	754.458	8.14489	0.007868	100	1.16387	0.015297	23.2774	0.30594
WT	130	136	ALPLDKV	5	754.458	8.14939	0.000695	1000	1.48314	0.024733	29.6629	0.49466
WT	130	136	ALPLDKV	5	754.458	8.14592	0.001315	10000	1.81347	0.023168	36.2695	0.46336
6N	130	137	ALPLDKVF	6	901.527	9.26397	0.004828	0	0	0	0	0
6N	130	137	ALPLDKVF	6	901.527	9.27019	0.001903	10	0.721446	0.030851	12.0241	0.514183
6N	130	137	ALPLDKVF	6	901.527	9.2664	0.031514	30	0.818671	0.04611	13.6445	0.7685
6N	130	137	ALPLDKVF	6	901.527	9.26911	0.004928	100	0.987021	0.034436	16.4504	0.573933
6N	130	137	ALPLDKVF	6	901.527	9.2699	0.004811	1000	1.41226	0.036647	23.5376	0.610783
6N	130	137	ALPLDKVF	6	901.527	9.266	0.002923	10000	1.8222	0.039622	30.3701	0.660367
WT	130	137	ALPLDKVF	6	901.527	9.26035	0.002955	0	0	0	0	0
WT	130	137	ALPLDKVF	6	901.527	9.273	0.005825	10	0.767165	0.035942	12.7861	0.599033
WT	130	137	ALPLDKVF	6	901.527	9.28234	0.007349	30	0.884859	0.024869	14.7476	0.414483
WT	130	137	ALPLDKVF	6	901.527	9.26759	0.007512	100	1.1258	0.052223	18.7633	0.870383
WT	130	137	ALPLDKVF	6	901.527	9.26789	0.001901	1000	1.48272	0.030565	24.7121	0.509417
WT	130	137	ALPLDKVF	6	901.527	9.26311	0.001818	10000	2.22558	0.038444	37.093	0.640733
6N	131	136	LPLDKV	4	683.421	8.20084	0.004998	0	0	0	0	0
6N	131	136	LPLDKV	4	683.421	8.20736	0.004649	10	0.572074	0.02615	14.3018	0.65375
6N	131	136	LPLDKV	4	683.421	8.20303	0.031347	30	0.661246	0.032399	16.5312	0.809975
6N	131	136	LPLDKV	4	683.421	8.14715	0.005567	100	0.769887	0.018785	19.2472	0.469625
6N	131	136	LPLDKV	4	683.421	8.14812	0.003049	1000	1.1078	0.03999	27.6951	0.99975
6N	131	136	LPLDKV	4	683.421	8.1487	0.002301	10000	1.15843	0.048622	28.9607	1.21555
WT	131	136	LPLDKV	4	683.421	8.19624	0.0018	0	0	0	0	0
WT	131	136	LPLDKV	4	683.421	8.21155	0.005689	10	0.657231	0.0228	16.4308	0.57
WT	131	136	LPLDKV	4	683.421	8.21093	0.005612	30	0.745811	0.035479	18.6453	0.886975
WT	131	136	LPLDKV	4	683.421	8.14233	0.008682	100	0.90537	0.029331	22.6343	0.733275
WT	131	136	LPLDKV	4	683.421	8.14638	0.000693	1000	1.16757	0.045527	29.1893	1.13817
WT	131	136	LPLDKV	4	683.421	8.14352	0.000528	10000	1.3828	0.057304	34.57	1.4326
6N	131	137	LPLDKVF	5	830.49	9.26079	0.003849	0	0	0	0	0
6N	131	137	LPLDKVF	5	830.49	9.26544	0.002648	10	0.559586	0.016815	11.1917	0.3363
6N	131	137	LPLDKVF	5	830.49	9.26316	0.029002	30	0.592306	0.029809	11.8461	0.59618
6N	131	137	LPLDKVF	5	830.49	9.26616	0.005473	100	0.703267	0.013401	14.0653	0.26802
6N	131	137	LPLDKVF	5	830.49	9.26621	0.004029	1000	1.08071	0.021855	21.6142	0.4371
6N	131	137	LPLDKVF	5	830.49	9.26373	0.003559	10000	1.39805	0.021975	27.961	0.4395
WT	131	137	LPLDKVF	5	830.49	9.25628	0.002366	0	0	0	0	0
WT	131	137	LPLDKVF	5	830.49	9.27013	0.005159	10	0.580876	0.004536	11.6175	0.09072
WT	131	137	LPLDKVF	5	830.49	9.27654	0.00686	30	0.692698	0.032337	13.854	0.64674
WT	131	137	LPLDKVF	5	830.49	9.26286	0.006892	100	0.83283	0.013686	16.6566	0.27372
WT	131	137	LPLDKVF	5	830.49	9.26533	0.001672	1000	1.17846	0.030385	23.5692	0.6077
WT	131	137	LPLDKVF	5	830.49	9.2596	0.004174	10000	1.70599	0.077558	34.1199	1.55116
6N	132	136	PLDKV	3	570.337	8.20328	0.003717	0	0	0	0	0
6N	132	136	PLDKV	3	570.337	8.20663	0.004393	10	0.63108	0.015201	21.036	0.5067
6N	132	136	PLDKV	3	570.337	8.20332	0.032576	30	0.680259	0.009532	22.6753	0.317733
6N	132	136	PLDKV	3	570.337	8.14816	0.005863	100	0.807894	0.010066	26.9298	0.335533
6N	132	136	PLDKV	3	570.337	8.14914	0.003347	1000	1.14377	0.019455	38.1257	0.6485
6N	132	136	PLDKV	3	570.337	8.14967	0.002766	10000	1.26181	0.00819	42.0603	0.273
WT	132	136	PLDKV	3	570.337	8.19709	0.002045	0	0	0	0	0
WT	132	136	PLDKV	3	570.337	8.21178	0.004024	10	0.623929	0.016441	20.7976	0.548033
WT	132	136	PLDKV	3	570.337	8.21186	0.004999	30	0.772919	0.010574	25.764	0.352467
WT	132	136	PLDKV	3	570.337	8.14282	0.00793	100	0.912948	0.006578	30.4316	0.219267
WT	132	136	PLDKV	3	570.337	8.14881	0.00169	1000	1.10932	0.007971	36.9773	0.2657
WT	132	136	PLDKV	3	570.337	8.14327	0.000623	10000	1.43598	0.031223	47.866	1.04077
6N	132	137	PLDKVF	4	717.406	9.26063	0.003339	0	0	0	0	0
6N	132	137	PLDKVF	4	717.406	9.26256	0.00383	10	0.497666	0.016629	12.4416	0.415725
6N	132	137	PLDKVF	4	717.406	9.26069	0.029061	30	0.532837	0.014468	13.3209	0.3617
6N	132	137	PLDKVF	4	717.406	9.26432	0.00512	100	0.6738	0.016148	16.845	0.4037
6N	132	137	PLDKVF	4	717.406	9.26225	0.004194	1000	0.951434	0.014742	23.7858	0.36855
6N	132	137	PLDKVF	4	717.406	9.26157	0.004106	10000	1.22689	0.015007	30.6723	0.375175
WT	132	137	PLDKVF	4	717.406	9.25574	0.004104	0	0	0	0	0
WT	132	137	PLDKVF	4	717.406	9.2666	0.005819	10	0.510585	0.011361	12.7646	0.284025
WT	132	137	PLDKVF	4	717.406	9.27275	0.007271	30	0.576939	0.014813	14.4235	0.370325
WT	132	137	PLDKVF	4	717.406	9.25898	0.007644	100	0.755682	0.01602	18.892	0.4005
WT	132	137	PLDKVF	4	717.406	9.26308	0.002176	1000	1.06283	0.013924	26.5708	0.3481
WT	132	137	PLDKVF	4	717.406	9.2556	0.003162	10000	1.51453	0.02193	37.8634	0.54825
6N	132	138	PLDKVFM	5	848.446	9.55361	0.004009	0	0	0	0	0
6N	132	138	PLDKVFM	5	848.446	9.56313	0.004077	10	0.61143	0.024386	12.2286	0.48772
6N	132	138	PLDKVFM	5	848.446	9.56002	0.037199	30	0.648941	0.01812	12.9788	0.3624
6N	132	138	PLDKVFM	5	848.446	9.57358	0.005427	100	0.795753	0.00739	15.9151	0.1478
6N	132	138	PLDKVFM	5	848.446	9.57566	0.004747	1000	1.21789	0.018594	24.3578	0.37188
6N	132	138	PLDKVFM	5	848.446	9.56845	0.002594	10000	1.66411	0.024999	33.2822	0.49998
WT	132	138	PLDKVFM	5	848.446	9.5513	0.008704	0	0	0	0	0
WT	132	138	PLDKVFM	5	848.446	9.56327	0.007796	10	0.700421	0.030215	14.0084	0.6043
WT	132	138	PLDKVFM	5	848.446	9.57392	0.010223	30	0.744022	0.007009	14.8804	0.14018
WT	132	138	PLDKVFM	5	848.446	9.57244	0.007179	100	0.89926	0.022392	17.9852	0.44784
WT	132	138	PLDKVFM	5	848.446	9.57283	0.00261	1000	1.33212	0.035378	26.6424	0.70756
WT	132	138	PLDKVFM	5	848.446	9.56618	0.003705	10000	2.07293	0.021708	41.4586	0.43416
6N	137	149	FMESWMGVKGAVM	12	1471.67	9.21591	0.004783	0	0	0	0	0
6N	137	149	FMESWMGVKGAVM	12	1471.67	9.22036	0.007463	10	3.00445	0.022196	25.0371	0.184967
6N	137	149	FMESWMGVKGAVM	12	1471.67	9.21968	0.032688	30	3.37394	0.010495	28.1162	0.0874583
6N	137	149	FMESWMGVKGAVM	12	1471.67	9.22165	0.006758	100	3.78185	0.034243	31.5155	0.285358
6N	137	149	FMESWMGVKGAVM	12	1471.67	9.22563	0.00356	1000	5.13434	0.045503	42.7861	0.379192
6N	137	149	FMESWMGVKGAVM	12	1471.67	9.22061	0.001487	10000	5.92615	0.021192	49.3846	0.1766
WT	137	149	FMESWMGVKGAVM	12	1471.67	9.21104	0.000946	0	0	0	0	0
WT	137	149	FMESWMGVKGAVM	12	1471.67	9.22354	0.007511	10	2.94775	0.023018	24.5646	0.191817
WT	137	149	FMESWMGVKGAVM	12	1471.67	9.23426	0.008379	30	3.34374	0.033618	27.8645	0.28015
WT	137	149	FMESWMGVKGAVM	12	1471.67	9.21934	0.003849	100	4.01812	0.017198	33.4843	0.143317
WT	137	149	FMESWMGVKGAVM	12	1471.67	9.21722	0.002368	1000	5.94035	0.072796	49.5029	0.606633
WT	137	149	FMESWMGVKGAVM	12	1471.67	9.21828	0.003688	10000	7.02191	0.024581	58.5159	0.204842
6N	137	165	FMESWMGVKGAVMEGGIPFNRVHGMHIFE	27	3292.54	9.07576	0.007769	0	0	0	0	0
6N	137	165	FMESWMGVKGAVMEGGIPFNRVHGMHIFE	27	3292.54	9.08259	0.004858	10	5.53636	0.111701	20.505	0.413707
6N	137	165	FMESWMGVKGAVMEGGIPFNRVHGMHIFE	27	3292.54	9.09397	0.033574	30	6.18368	0.089336	22.9025	0.330874
6N	137	165	FMESWMGVKGAVMEGGIPFNRVHGMHIFE	27	3292.54	9.08871	0.009396	100	7.17134	0.072301	26.5605	0.267781
6N	137	165	FMESWMGVKGAVMEGGIPFNRVHGMHIFE	27	3292.54	9.08747	0.003989	1000	9.98596	0.145463	36.985	0.538752
6N	137	165	FMESWMGVKGAVMEGGIPFNRVHGMHIFE	27	3292.54	9.0862	0.00392	10000	11.4482	0.13259	42.4008	0.491074
WT	137	165	FMESWMGVKGAVMEGGIPFNRVHGMHIFE	27	3292.54	9.06362	0.001068	0	0	0	0	0
WT	137	165	FMESWMGVKGAVMEGGIPFNRVHGMHIFE	27	3292.54	9.08366	0.007522	10	6.79399	0.202701	25.1629	0.750744
WT	137	165	FMESWMGVKGAVMEGGIPFNRVHGMHIFE	27	3292.54	9.09572	0.008332	30	8.06204	0.009911	29.8594	0.0367074
WT	137	165	FMESWMGVKGAVMEGGIPFNRVHGMHIFE	27	3292.54	9.07499	0.007158	100	8.95753	0.220691	33.176	0.817374
WT	137	165	FMESWMGVKGAVMEGGIPFNRVHGMHIFE	27	3292.54	9.07637	0.002239	1000	11.4984	0.166993	42.5866	0.618493
WT	137	165	FMESWMGVKGAVMEGGIPFNRVHGMHIFE	27	3292.54	9.0736	0.001671	10000	12.6887	0.214255	46.9954	0.793537
6N	138	149	MESWMGVKGAVM	11	1324.6	9.68585	0.011108	0	0	0	0	0
6N	138	149	MESWMGVKGAVM	11	1324.6	9.69516	0.013969	10	3.11033	0.091445	28.2757	0.831318
6N	138	149	MESWMGVKGAVM	11	1324.6	9.69656	0.023681	30	3.52226	0.104338	32.0206	0.948527
6N	138	149	MESWMGVKGAVM	11	1324.6	9.70425	0.002979	100	3.89467	0.070871	35.4061	0.644282
6N	138	149	MESWMGVKGAVM	11	1324.6	9.70579	0.004744	1000	5.38877	0.030129	48.9889	0.2739
6N	138	149	MESWMGVKGAVM	11	1324.6	9.7061	0.010983	10000	5.92715	0.100679	53.8832	0.915264
WT	138	149	MESWMGVKGAVM	11	1324.6	9.68353	0.00047	0	0	0	0	0
WT	138	149	MESWMGVKGAVM	11	1324.6	9.71387	0.007662	10	3.13122	0.094423	28.4657	0.858391
WT	138	149	MESWMGVKGAVM	11	1324.6	9.70594	0.008892	30	3.63447	0.080544	33.0407	0.732218
WT	138	149	MESWMGVKGAVM	11	1324.6	9.71744	0.008853	100	4.17112	0.090325	37.9193	0.821136
WT	138	149	MESWMGVKGAVM	11	1324.6	9.68164	0.04643	1000	5.92554	0.166736	53.8685	1.51578
WT	138	149	MESWMGVKGAVM	11	1324.6	9.70774	0.018597	10000	6.8819	0.12156	62.5627	1.10509
6N	138	165	MESWMGVKGAVMEGGIPFNRVHGMHIFE	26	3145.48	8.88394	0.005779	0	0	0	0	0
6N	138	165	MESWMGVKGAVMEGGIPFNRVHGMHIFE	26	3145.48	8.89245	0.006833	10	5.85939	0.218207	22.5361	0.839258
6N	138	165	MESWMGVKGAVMEGGIPFNRVHGMHIFE	26	3145.48	8.88754	0.039291	30	6.51245	0.157752	25.0479	0.606738
6N	138	165	MESWMGVKGAVMEGGIPFNRVHGMHIFE	26	3145.48	8.87487	0.006481	100	7.16252	0.100202	27.5482	0.385392
6N	138	165	MESWMGVKGAVMEGGIPFNRVHGMHIFE	26	3145.48	8.87799	0.00706	1000	9.64415	0.220571	37.0929	0.84835
6N	138	165	MESWMGVKGAVMEGGIPFNRVHGMHIFE	26	3145.48	8.87197	0.004308	10000	11.0359	0.160371	42.4456	0.616812
WT	138	165	MESWMGVKGAVMEGGIPFNRVHGMHIFE	26	3145.48	8.87155	0.003731	0	0	0	0	0
WT	138	165	MESWMGVKGAVMEGGIPFNRVHGMHIFE	26	3145.48	8.89403	0.007975	10	6.804	0.139399	26.1692	0.53615
WT	138	165	MESWMGVKGAVMEGGIPFNRVHGMHIFE	26	3145.48	8.90563	0.009868	30	7.81453	0.098325	30.0559	0.378173
WT	138	165	MESWMGVKGAVMEGGIPFNRVHGMHIFE	26	3145.48	8.87427	0.007856	100	8.87146	0.127699	34.121	0.49115
WT	138	165	MESWMGVKGAVMEGGIPFNRVHGMHIFE	26	3145.48	8.87228	0.004516	1000	10.9099	0.114471	41.9612	0.440273
WT	138	165	MESWMGVKGAVMEGGIPFNRVHGMHIFE	26	3145.48	8.8666	0.006141	10000	12.2733	0.167689	47.2049	0.644958
6N	139	149	ESWMGVKGAVM	10	1193.56	8.54606	0.004282	0	0	0	0	0
6N	139	149	ESWMGVKGAVM	10	1193.56	8.54616	0.005972	10	2.75002	0.150724	27.5002	1.50724
6N	139	149	ESWMGVKGAVM	10	1193.56	8.53856	0.038778	30	3.01612	0.14254	30.1612	1.4254
6N	139	149	ESWMGVKGAVM	10	1193.56	8.50781	0.00548	100	3.21272	0.140432	32.1272	1.40432
6N	139	149	ESWMGVKGAVM	10	1193.56	8.51154	0.004713	1000	3.98671	0.138006	39.8671	1.38006
6N	139	149	ESWMGVKGAVM	10	1193.56	8.50739	0.003568	10000	4.57845	0.143609	45.7845	1.43609
WT	139	149	ESWMGVKGAVM	10	1193.56	8.5408	0.002824	0	0	0	0	0
WT	139	149	ESWMGVKGAVM	10	1193.56	8.54872	0.005622	10	2.7254	0.159048	27.254	1.59048
WT	139	149	ESWMGVKGAVM	10	1193.56	8.5554	0.007048	30	2.98956	0.145528	29.8956	1.45528
WT	139	149	ESWMGVKGAVM	10	1193.56	8.50621	0.007129	100	3.40511	0.147668	34.0511	1.47668
WT	139	149	ESWMGVKGAVM	10	1193.56	8.50585	0.001657	1000	4.61143	0.171811	46.1143	1.71811
WT	139	149	ESWMGVKGAVM	10	1193.56	8.50332	0.003374	10000	5.66694	0.143597	56.6694	1.43597
6N	141	149	WMGVKGAVM	8	977.482	8.38654	0.003374	0	0	0	0	0
6N	141	149	WMGVKGAVM	8	977.482	8.3915	0.004823	10	1.89276	0.174053	23.6595	2.17566
6N	141	149	WMGVKGAVM	8	977.482	8.3837	0.036775	30	2.13422	0.170948	26.6778	2.13685
6N	141	149	WMGVKGAVM	8	977.482	8.33894	0.005611	100	2.34564	0.175704	29.3205	2.1963
6N	141	149	WMGVKGAVM	8	977.482	8.34209	0.004006	1000	2.82967	0.159465	35.3708	1.99331
6N	141	149	WMGVKGAVM	8	977.482	8.34242	0.004006	10000	3.10367	0.163998	38.7959	2.04997
WT	141	149	WMGVKGAVM	8	977.482	8.37705	0.001942	0	0	0	0	0
WT	141	149	WMGVKGAVM	8	977.482	8.39709	0.005858	10	1.85078	0.178035	23.1348	2.22544
WT	141	149	WMGVKGAVM	8	977.482	8.3972	0.005016	30	2.09476	0.167554	26.1845	2.09443
WT	141	149	WMGVKGAVM	8	977.482	8.33531	0.009291	100	2.46395	0.171056	30.7994	2.1382
WT	141	149	WMGVKGAVM	8	977.482	8.33875	0.001577	1000	3.27037	0.19639	40.8796	2.45487
WT	141	149	WMGVKGAVM	8	977.482	8.33401	0.002529	10000	4.24437	0.169438	53.0547	2.11797
6N	141	165	WMGVKGAVMEGGIPFNRVHGMHIFE	23	2798.36	8.67029	0.010847	0	0	0	0	0
6N	141	165	WMGVKGAVMEGGIPFNRVHGMHIFE	23	2798.36	8.68959	0.00925	10	4.73806	0.098028	20.6003	0.426209
6N	141	165	WMGVKGAVMEGGIPFNRVHGMHIFE	23	2798.36	8.67822	0.045797	30	5.44559	0.093776	23.6765	0.407722
6N	141	165	WMGVKGAVMEGGIPFNRVHGMHIFE	23	2798.36	8.66203	0.019895	100	6.25846	0.068045	27.2107	0.295848
6N	141	165	WMGVKGAVMEGGIPFNRVHGMHIFE	23	2798.36	8.65595	0.014645	1000	8.61027	0.103537	37.436	0.450161
6N	141	165	WMGVKGAVMEGGIPFNRVHGMHIFE	23	2798.36	8.65198	0.01166	10000	9.674	0.1507	42.0609	0.655217
WT	141	165	WMGVKGAVMEGGIPFNRVHGMHIFE	23	2798.36	8.657	0.008202	0	0	0	0	0
WT	141	165	WMGVKGAVMEGGIPFNRVHGMHIFE	23	2798.36	8.69244	0.008264	10	6.0932	0.110873	26.4922	0.482057
WT	141	165	WMGVKGAVMEGGIPFNRVHGMHIFE	23	2798.36	8.70034	0.009781	30	7.19233	0.093354	31.271	0.405887
WT	141	165	WMGVKGAVMEGGIPFNRVHGMHIFE	23	2798.36	8.65193	0.016383	100	8.10122	0.1118	35.2227	0.486087
WT	141	165	WMGVKGAVMEGGIPFNRVHGMHIFE	23	2798.36	8.65279	0.014671	1000	9.66203	0.101612	42.0088	0.441791
WT	141	165	WMGVKGAVMEGGIPFNRVHGMHIFE	23	2798.36	8.6411	0.011193	10000	10.9816	0.113741	47.7461	0.494526
6N	142	149	MGVKGAVM	7	791.403	7.0447	0.013911	0	0	0	0	0
6N	142	149	MGVKGAVM	7	791.403	7.06309	0.010264	10	1.49375	0.031163	21.3392	0.445186
6N	142	149	MGVKGAVM	7	791.403	7.08338	0.009184	30	1.64202	0.028809	23.4574	0.411557
6N	142	149	MGVKGAVM	7	791.403	6.95662	0.021877	100	1.7587	0.02918	25.1243	0.416857
6N	142	149	MGVKGAVM	7	791.403	6.98036	0.011259	1000	1.96519	0.07867	28.0742	1.12386
6N	142	149	MGVKGAVM	7	791.403	6.98043	0.001381	10000	2.05644	0.039192	29.3777	0.559886
WT	142	149	MGVKGAVM	7	791.403	7.03935	0.014945	0	0	0	0	0
WT	142	149	MGVKGAVM	7	791.403	7.06497	0.011655	10	1.54789	0.019896	22.1128	0.284229
WT	142	149	MGVKGAVM	7	791.403	7.05523	0.004035	30	1.70335	0.022824	24.3336	0.326057
WT	142	149	MGVKGAVM	7	791.403	6.95127	0.013427	100	1.81965	0.010298	25.995	0.147114
WT	142	149	MGVKGAVM	7	791.403	6.96668	0.005504	1000	2.41557	0.071341	34.5081	1.01916
WT	142	149	MGVKGAVM	7	791.403	6.949	0.016361	10000	3.27064	0.082704	46.7234	1.18149
6N	142	165	MGVKGAVMEGGIPFNRVHGMHIFE	22	2612.28	8.29252	0.00516	0	0	0	0	0
6N	142	165	MGVKGAVMEGGIPFNRVHGMHIFE	22	2612.28	8.29243	0.008783	10	4.76469	0.137063	21.6577	0.623014
6N	142	165	MGVKGAVMEGGIPFNRVHGMHIFE	22	2612.28	8.29126	0.035316	30	5.36293	0.135699	24.377	0.616814
6N	142	165	MGVKGAVMEGGIPFNRVHGMHIFE	22	2612.28	8.24633	0.007026	100	6.06522	0.124277	27.5692	0.564895
6N	142	165	MGVKGAVMEGGIPFNRVHGMHIFE	22	2612.28	8.2493	0.004709	1000	7.99255	0.105205	36.3298	0.478205
6N	142	165	MGVKGAVMEGGIPFNRVHGMHIFE	22	2612.28	8.24923	0.006117	10000	8.98455	0.101743	40.8389	0.462468
WT	142	165	MGVKGAVMEGGIPFNRVHGMHIFE	22	2612.28	8.28099	0.00383	0	0	0	0	0
WT	142	165	MGVKGAVMEGGIPFNRVHGMHIFE	22	2612.28	8.29331	0.008425	10	5.96901	0.121587	27.1318	0.552668
WT	142	165	MGVKGAVMEGGIPFNRVHGMHIFE	22	2612.28	8.29958	0.008369	30	6.91674	0.112618	31.4397	0.5119
WT	142	165	MGVKGAVMEGGIPFNRVHGMHIFE	22	2612.28	8.24407	0.009174	100	7.6473	0.121268	34.7605	0.551218
WT	142	165	MGVKGAVMEGGIPFNRVHGMHIFE	22	2612.28	8.24597	0.005078	1000	8.95709	0.134514	40.714	0.611427
WT	142	165	MGVKGAVMEGGIPFNRVHGMHIFE	22	2612.28	8.24219	0.005195	10000	10.263	0.107654	46.6499	0.489336
6N	143	149	GVKGAVM	6	660.362	7.03986	0.01519	0	0	0	0	0
6N	143	149	GVKGAVM	6	660.362	7.06258	0.010729	10	1.76106	0.015606	29.351	0.2601
6N	143	149	GVKGAVM	6	660.362	7.0834	0.009424	30	1.89597	0.020698	31.5996	0.344967
6N	143	149	GVKGAVM	6	660.362	6.95476	0.020936	100	2.0101	0.023548	33.5017	0.392467
6N	143	149	GVKGAVM	6	660.362	6.98125	0.012965	1000	2.17037	0.036241	36.1728	0.604017
6N	143	149	GVKGAVM	6	660.362	6.98263	0.002413	10000	2.33128	0.050586	38.8547	0.8431
WT	143	149	GVKGAVM	6	660.362	7.04265	0.016109	0	0	0	0	0
WT	143	149	GVKGAVM	6	660.362	7.06839	0.011717	10	1.76154	0.016078	29.359	0.267967
WT	143	149	GVKGAVM	6	660.362	7.05854	0.00379	30	1.97903	0.143634	32.9838	2.3939
WT	143	149	GVKGAVM	6	660.362	6.95282	0.014349	100	2.00613	0.018366	33.4356	0.3061
WT	143	149	GVKGAVM	6	660.362	6.96891	0.005103	1000	2.50953	0.021547	41.8255	0.359117
WT	143	149	GVKGAVM	6	660.362	6.95251	0.01745	10000	3.37424	0.038081	56.2374	0.634683
6N	147	165	AVMEGGIPFNRVHGMHIFE	17	2140.03	8.40982	0.005105	0	0	0	0	0
6N	147	165	AVMEGGIPFNRVHGMHIFE	17	2140.03	8.4144	0.005709	10	3.06992	0.148747	18.0584	0.874982
6N	147	165	AVMEGGIPFNRVHGMHIFE	17	2140.03	8.41067	0.037697	30	3.51005	0.12293	20.6474	0.723118
6N	147	165	AVMEGGIPFNRVHGMHIFE	17	2140.03	8.37253	0.009004	100	4.01608	0.231003	23.624	1.35884
6N	147	165	AVMEGGIPFNRVHGMHIFE	17	2140.03	8.37311	0.005479	1000	5.83787	0.137267	34.3404	0.807453
6N	147	165	AVMEGGIPFNRVHGMHIFE	17	2140.03	8.37269	0.00519	10000	6.54378	0.244893	38.4928	1.44055
WT	147	165	AVMEGGIPFNRVHGMHIFE	17	2140.03	8.39923	0.004144	0	0	0	0	0
WT	147	165	AVMEGGIPFNRVHGMHIFE	17	2140.03	8.41809	0.00474	10	4.31976	0.180987	25.4104	1.06463
WT	147	165	AVMEGGIPFNRVHGMHIFE	17	2140.03	8.4219	0.006575	30	5.14495	0.108719	30.2644	0.639524
WT	147	165	AVMEGGIPFNRVHGMHIFE	17	2140.03	8.36967	0.008534	100	5.64652	0.220472	33.2148	1.29689
WT	147	165	AVMEGGIPFNRVHGMHIFE	17	2140.03	8.36996	0.005424	1000	6.34803	0.344552	37.3413	2.02678
WT	147	165	AVMEGGIPFNRVHGMHIFE	17	2140.03	8.36766	0.005404	10000	6.93653	0.209742	40.8031	1.23378
6N	150	165	EGGIPFNRVHGMHIFE	14	1838.89	8.15113	0.00516	0	0	0	0	0
6N	150	165	EGGIPFNRVHGMHIFE	14	1838.89	8.1438	0.01169	10	2.53725	0.093099	18.1232	0.664993
6N	150	165	EGGIPFNRVHGMHIFE	14	1838.89	8.15244	0.028605	30	2.85106	0.105001	20.3647	0.750007
6N	150	165	EGGIPFNRVHGMHIFE	14	1838.89	8.102	0.005787	100	3.29508	0.059124	23.5363	0.422314
6N	150	165	EGGIPFNRVHGMHIFE	14	1838.89	8.10369	0.002965	1000	4.65	0.082431	33.2143	0.588793
6N	150	165	EGGIPFNRVHGMHIFE	14	1838.89	8.10377	0.002786	10000	5.03856	0.063814	35.9897	0.455814
WT	150	165	EGGIPFNRVHGMHIFE	14	1838.89	8.1435	0.001625	0	0	0	0	0
WT	150	165	EGGIPFNRVHGMHIFE	14	1838.89	8.14029	0.005236	10	3.65523	0.104305	26.1088	0.745036
WT	150	165	EGGIPFNRVHGMHIFE	14	1838.89	8.15402	0.009581	30	4.3118	0.098682	30.7985	0.704871
WT	150	165	EGGIPFNRVHGMHIFE	14	1838.89	8.09889	0.00806	100	4.75734	0.08973	33.981	0.640929
WT	150	165	EGGIPFNRVHGMHIFE	14	1838.89	8.10234	0.000732	1000	4.93547	0.085212	35.2534	0.608657
WT	150	165	EGGIPFNRVHGMHIFE	14	1838.89	8.09932	0.001348	10000	4.854	0.091779	34.6714	0.655564
6N	166	176	YASSNSKFSDT	10	1205.52	6.08326	0.006203	0	0	0	0	0
6N	166	176	YASSNSKFSDT	10	1205.52	6.06965	0.01652	10	3.34904	0.096399	33.4904	0.96399
6N	166	176	YASSNSKFSDT	10	1205.52	6.07113	0.013801	30	3.4863	0.084885	34.863	0.84885
6N	166	176	YASSNSKFSDT	10	1205.52	5.94891	0.018146	100	3.57492	0.096482	35.7492	0.96482
6N	166	176	YASSNSKFSDT	10	1205.52	5.95502	0.017239	1000	4.43084	0.092227	44.3084	0.92227
6N	166	176	YASSNSKFSDT	10	1205.52	5.95061	0.019429	10000	4.44926	0.102413	44.4926	1.02413
WT	166	176	YASSNSKFSDT	10	1205.52	6.09258	0.006225	0	0	0	0	0
WT	166	176	YASSNSKFSDT	10	1205.52	6.08346	0.006781	10	3.59384	0.087852	35.9384	0.87852
WT	166	176	YASSNSKFSDT	10	1205.52	6.07059	0.009095	30	3.9698	0.085943	39.698	0.85943
WT	166	176	YASSNSKFSDT	10	1205.52	5.96112	0.014678	100	4.31374	0.101131	43.1374	1.01131
WT	166	176	YASSNSKFSDT	10	1205.52	5.95651	0.014458	1000	4.39795	0.113239	43.9795	1.13239
WT	166	176	YASSNSKFSDT	10	1205.52	5.94842	0.015485	10000	4.36011	0.099255	43.6011	0.99255
6N	166	186	YASSNSKFSDTYHRAMFNHST	20	2450.07	6.91608	0.012834	0	0	0	0	0
6N	166	186	YASSNSKFSDTYHRAMFNHST	20	2450.07	6.94184	0.013086	10	2.42505	0.055173	12.1252	0.275865
6N	166	186	YASSNSKFSDTYHRAMFNHST	20	2450.07	6.96952	0.01667	30	2.64455	0.067043	13.2227	0.335215
6N	166	186	YASSNSKFSDTYHRAMFNHST	20	2450.07	6.83338	0.02583	100	3.08324	0.065724	15.4162	0.32862
6N	166	186	YASSNSKFSDTYHRAMFNHST	20	2450.07	6.85952	0.015774	1000	4.65661	0.057068	23.2831	0.28534
6N	166	186	YASSNSKFSDTYHRAMFNHST	20	2450.07	6.85222	0.006613	10000	6.11517	0.085615	30.5759	0.428075
WT	166	186	YASSNSKFSDTYHRAMFNHST	20	2450.07	6.90941	0.014821	0	0	0	0	0
WT	166	186	YASSNSKFSDTYHRAMFNHST	20	2450.07	6.94007	0.016835	10	3.16915	0.104114	15.8458	0.52057
WT	166	186	YASSNSKFSDTYHRAMFNHST	20	2450.07	6.93147	0.007824	30	3.76735	0.089704	18.8367	0.44852
WT	166	186	YASSNSKFSDTYHRAMFNHST	20	2450.07	6.8215	0.016661	100	4.59577	0.076606	22.9788	0.38303
WT	166	186	YASSNSKFSDTYHRAMFNHST	20	2450.07	6.83807	0.008291	1000	6.09611	0.111267	30.4806	0.556335
WT	166	186	YASSNSKFSDTYHRAMFNHST	20	2450.07	6.81659	0.019956	10000	6.65338	0.072896	33.2669	0.36448
6N	166	189	YASSNSKFSDTYHRAMFNHSTIAL	23	2747.28	7.76914	0.007037	0	0	0	0	0
6N	166	189	YASSNSKFSDTYHRAMFNHSTIAL	23	2747.28	7.77078	0.009424	10	2.12926	0.224845	9.25766	0.977587
6N	166	189	YASSNSKFSDTYHRAMFNHSTIAL	23	2747.28	7.77973	0.015273	30	2.32564	0.209666	10.1115	0.911591
6N	166	189	YASSNSKFSDTYHRAMFNHSTIAL	23	2747.28	7.7039	0.006538	100	2.6837	0.212417	11.6683	0.923552
6N	166	189	YASSNSKFSDTYHRAMFNHSTIAL	23	2747.28	7.70753	0.003243	1000	4.236	0.143979	18.4174	0.625996
6N	166	189	YASSNSKFSDTYHRAMFNHSTIAL	23	2747.28	7.70374	0.004962	10000	6.25139	0.157618	27.18	0.685296
WT	166	189	YASSNSKFSDTYHRAMFNHSTIAL	23	2747.28	7.76732	0.003749	0	0	0	0	0
WT	166	189	YASSNSKFSDTYHRAMFNHSTIAL	23	2747.28	7.77302	0.004108	10	2.67818	0.2117	11.6443	0.920435
WT	166	189	YASSNSKFSDTYHRAMFNHSTIAL	23	2747.28	7.77825	0.00888	30	3.23823	0.15774	14.0793	0.685826
WT	166	189	YASSNSKFSDTYHRAMFNHSTIAL	23	2747.28	7.70469	0.006424	100	4.27916	0.197371	18.6051	0.858135
WT	166	189	YASSNSKFSDTYHRAMFNHSTIAL	23	2747.28	7.70642	0.003734	1000	6.92792	0.345472	30.1214	1.50205
WT	166	189	YASSNSKFSDTYHRAMFNHSTIAL	23	2747.28	7.69728	0.003723	10000	7.99861	0.180663	34.7766	0.785491
6N	174	189	SDTYHRAMFNHSTIAL	15	1862.87	7.70284	0.006481	0	0	0	0	0
6N	174	189	SDTYHRAMFNHSTIAL	15	1862.87	7.71006	0.005422	10	0.619065	0.057732	4.1271	0.38488
6N	174	189	SDTYHRAMFNHSTIAL	15	1862.87	7.71567	0.012502	30	0.764761	0.036513	5.09841	0.24342
6N	174	189	SDTYHRAMFNHSTIAL	15	1862.87	7.63664	0.007225	100	1.06356	0.016772	7.09038	0.111813
6N	174	189	SDTYHRAMFNHSTIAL	15	1862.87	7.64202	0.003849	1000	2.22819	0.053661	14.8546	0.35774
6N	174	189	SDTYHRAMFNHSTIAL	15	1862.87	7.63746	0.004819	10000	4.0956	0.037004	27.304	0.246693
WT	174	189	SDTYHRAMFNHSTIAL	15	1862.87	7.70196	0.003375	0	0	0	0	0
WT	174	189	SDTYHRAMFNHSTIAL	15	1862.87	7.71886	0.004534	10	1.22697	0.055926	8.17982	0.37284
WT	174	189	SDTYHRAMFNHSTIAL	15	1862.87	7.71623	0.00509	30	1.64221	0.044615	10.9481	0.297433
WT	174	189	SDTYHRAMFNHSTIAL	15	1862.87	7.63928	0.006267	100	2.38551	0.028878	15.9034	0.19252
WT	174	189	SDTYHRAMFNHSTIAL	15	1862.87	7.64075	0.002483	1000	4.91481	0.052769	32.7654	0.351793
WT	174	189	SDTYHRAMFNHSTIAL	15	1862.87	7.63178	0.003673	10000	5.70789	0.041681	38.0526	0.277873
6N	177	189	YHRAMFNHSTIAL	12	1559.77	7.55712	0.009372	0	0	0	0	0
6N	177	189	YHRAMFNHSTIAL	12	1559.77	7.56271	0.003399	10	0.545441	0.066042	4.54534	0.55035
6N	177	189	YHRAMFNHSTIAL	12	1559.77	7.57171	0.002634	30	0.608408	0.051099	5.07007	0.425825
6N	177	189	YHRAMFNHSTIAL	12	1559.77	7.48168	0.00705	100	0.81957	0.065469	6.82975	0.545575
6N	177	189	YHRAMFNHSTIAL	12	1559.77	7.48931	0.002318	1000	1.54855	0.063278	12.9046	0.527317
6N	177	189	YHRAMFNHSTIAL	12	1559.77	7.48594	0.003645	10000	2.86592	0.089341	23.8827	0.744508
WT	177	189	YHRAMFNHSTIAL	12	1559.77	7.56468	0.005349	0	0	0	0	0
WT	177	189	YHRAMFNHSTIAL	12	1559.77	7.57425	0.007092	10	0.994311	0.064203	8.28592	0.535025
WT	177	189	YHRAMFNHSTIAL	12	1559.77	7.56626	0.004091	30	1.29857	0.086891	10.8214	0.724092
WT	177	189	YHRAMFNHSTIAL	12	1559.77	7.48512	0.007506	100	1.83053	0.081893	15.2544	0.682442
WT	177	189	YHRAMFNHSTIAL	12	1559.77	7.48904	0.000851	1000	3.63482	0.074015	30.2901	0.616792
WT	177	189	YHRAMFNHSTIAL	12	1559.77	7.47924	0.001598	10000	4.28711	0.055162	35.7259	0.459683
6N	183	189	NHSTIAL	6	754.397	7.35699	0.006498	0	0	0	0	0
6N	183	189	NHSTIAL	6	754.397	7.36736	0.00678	10	0.250353	0.014998	4.17255	0.249967
6N	183	189	NHSTIAL	6	754.397	7.38031	0.002839	30	0.321753	0.016471	5.36255	0.274517
6N	183	189	NHSTIAL	6	754.397	7.27039	0.006791	100	0.481547	0.012388	8.02578	0.206467
6N	183	189	NHSTIAL	6	754.397	7.27814	0.003464	1000	0.818677	0.012892	13.6446	0.214867
6N	183	189	NHSTIAL	6	754.397	7.27927	0.00167	10000	1.56372	0.03707	26.0619	0.617833
WT	183	189	NHSTIAL	6	754.397	7.36518	0.00486	0	0	0	0	0
WT	183	189	NHSTIAL	6	754.397	7.3825	0.001504	10	0.556992	0.015823	9.2832	0.263717
WT	183	189	NHSTIAL	6	754.397	7.37762	0.00522	30	0.722237	0.009156	12.0373	0.1526
WT	183	189	NHSTIAL	6	754.397	7.27637	0.006092	100	0.968064	0.006719	16.1344	0.111983
WT	183	189	NHSTIAL	6	754.397	7.28153	0.001474	1000	2.29501	0.014528	38.2501	0.242133
WT	183	189	NHSTIAL	6	754.397	7.27587	0.002733	10000	2.80537	0.007288	46.7562	0.121467
6N	187	205	IALKRILEHYKGFENVTKL	18	2271.31	8.21293	0.00578	0	0	0	0	0
6N	187	205	IALKRILEHYKGFENVTKL	18	2271.31	8.20945	0.007136	10	4.68155	0.047503	26.0086	0.263906
6N	187	205	IALKRILEHYKGFENVTKL	18	2271.31	8.22544	0.029133	30	5.40411	0.095828	30.0228	0.532378
6N	187	205	IALKRILEHYKGFENVTKL	18	2271.31	8.17577	0.008713	100	6.22047	0.023789	34.5582	0.132161
6N	187	205	IALKRILEHYKGFENVTKL	18	2271.31	8.17159	0.00915	1000	7.04004	0.046642	39.1114	0.259122
6N	187	205	IALKRILEHYKGFENVTKL	18	2271.31	8.17209	0.003814	10000	8.65509	0.02387	48.0838	0.132611
WT	187	205	IALKRILEHYKGFENVTKL	18	2271.31	8.18596	0.007723	0	0	0	0	0
WT	187	205	IALKRILEHYKGFENVTKL	18	2271.31	8.21186	0.005573	10	4.78091	0.02256	26.5606	0.125333
WT	187	205	IALKRILEHYKGFENVTKL	18	2271.31	8.21416	0.005301	30	5.46148	0.039849	30.3416	0.221383
WT	187	205	IALKRILEHYKGFENVTKL	18	2271.31	8.15716	0.007857	100	6.42615	0.030813	35.7008	0.171183
WT	187	205	IALKRILEHYKGFENVTKL	18	2271.31	8.15003	0.003542	1000	7.88534	0.059322	43.8074	0.329567
WT	187	205	IALKRILEHYKGFENVTKL	18	2271.31	8.15718	0.002322	10000	9.10199	0.027191	50.5666	0.151061
6N	189	205	LKRILEHYKGFENVTKL	16	2087.19	7.44871	0.009492	0	0	0	0	0
6N	189	205	LKRILEHYKGFENVTKL	16	2087.19	7.44752	0.008561	10	4.25591	0.042684	26.5995	0.266775
6N	189	205	LKRILEHYKGFENVTKL	16	2087.19	7.45987	0.005155	30	4.8088	0.062849	30.055	0.392806
6N	189	205	LKRILEHYKGFENVTKL	16	2087.19	7.38386	0.008127	100	5.29691	0.044474	33.1057	0.277963
6N	189	205	LKRILEHYKGFENVTKL	16	2087.19	7.3889	0.00541	1000	5.80051	0.06251	36.2532	0.390687
6N	189	205	LKRILEHYKGFENVTKL	16	2087.19	7.38939	0.0039	10000	6.72676	0.063171	42.0423	0.394819
WT	189	205	LKRILEHYKGFENVTKL	16	2087.19	7.45155	0.009634	0	0	0	0	0
WT	189	205	LKRILEHYKGFENVTKL	16	2087.19	7.45973	0.013043	10	4.2699	0.063261	26.6869	0.395381
WT	189	205	LKRILEHYKGFENVTKL	16	2087.19	7.45282	0.011125	30	4.73804	0.054363	29.6127	0.339769
WT	189	205	LKRILEHYKGFENVTKL	16	2087.19	7.38339	0.009243	100	5.31974	0.061423	33.2484	0.383894
WT	189	205	LKRILEHYKGFENVTKL	16	2087.19	7.38805	0.007553	1000	5.92849	0.063311	37.0531	0.395694
WT	189	205	LKRILEHYKGFENVTKL	16	2087.19	7.38054	0.007541	10000	6.7341	0.064755	42.0882	0.404719
6N	190	200	KRILEHYKGFE	10	1418.77	6.54756	0.012902	0	0	0	0	0
6N	190	200	KRILEHYKGFE	10	1418.77	6.56555	0.019341	10	2.39406	0.016983	23.9406	0.16983
6N	190	200	KRILEHYKGFE	10	1418.77	6.58966	0.011218	30	2.57509	0.014702	25.7509	0.14702
6N	190	200	KRILEHYKGFE	10	1418.77	6.44994	0.026612	100	2.72464	0.028314	27.2464	0.28314
6N	190	200	KRILEHYKGFE	10	1418.77	6.48708	0.014053	1000	3.04267	0.025278	30.4267	0.25278
6N	190	200	KRILEHYKGFE	10	1418.77	6.48674	0.001617	10000	3.83616	0.037992	38.3616	0.37992
WT	190	200	KRILEHYKGFE	10	1418.77	6.54481	0.021258	0	0	0	0	0
WT	190	200	KRILEHYKGFE	10	1418.77	6.57971	0.0157	10	2.39546	0.014862	23.9546	0.14862
WT	190	200	KRILEHYKGFE	10	1418.77	6.57048	0.012069	30	2.5579	0.012639	25.579	0.12639
WT	190	200	KRILEHYKGFE	10	1418.77	6.45342	0.017349	100	2.69759	0.01431	26.9759	0.1431
WT	190	200	KRILEHYKGFE	10	1418.77	6.47599	0.010659	1000	3.11489	0.016012	31.1489	0.16012
WT	190	200	KRILEHYKGFE	10	1418.77	6.45854	0.030995	10000	3.86756	0.0142	38.6756	0.142
6N	190	205	KRILEHYKGFENVTKL	15	1974.1	7.22589	0.010314	0	0	0	0	0
6N	190	205	KRILEHYKGFENVTKL	15	1974.1	7.23013	0.012302	10	3.67885	0.032575	24.5257	0.217167
6N	190	205	KRILEHYKGFENVTKL	15	1974.1	7.24956	0.005645	30	4.19444	0.039343	27.963	0.262287
6N	190	205	KRILEHYKGFENVTKL	15	1974.1	7.13806	0.020578	100	4.60257	0.047865	30.6838	0.3191
6N	190	205	KRILEHYKGFENVTKL	15	1974.1	7.15937	0.007712	1000	4.99799	0.038306	33.3199	0.255373
6N	190	205	KRILEHYKGFENVTKL	15	1974.1	7.15891	0.003418	10000	5.79876	0.066964	38.6584	0.446427
WT	190	205	KRILEHYKGFENVTKL	15	1974.1	7.23621	0.009513	0	0	0	0	0
WT	190	205	KRILEHYKGFENVTKL	15	1974.1	7.24475	0.01081	10	3.68366	0.05875	24.5578	0.391667
WT	190	205	KRILEHYKGFENVTKL	15	1974.1	7.23918	0.004545	30	4.11466	0.035356	27.4311	0.235707
WT	190	205	KRILEHYKGFENVTKL	15	1974.1	7.15085	0.013028	100	4.55483	0.039831	30.3655	0.26554
WT	190	205	KRILEHYKGFENVTKL	15	1974.1	7.16308	0.004074	1000	5.05737	0.046537	33.7158	0.310247
WT	190	205	KRILEHYKGFENVTKL	15	1974.1	7.145	0.014835	10000	5.76587	0.030171	38.4392	0.20114
6N	206	215	VDVGGGLGVT	9	872.46	7.65457	0.006873	0	0	0	0	0
6N	206	215	VDVGGGLGVT	9	872.46	7.64633	0.01	10	0.915024	0.017955	10.1669	0.1995
6N	206	215	VDVGGGLGVT	9	872.46	7.65527	0.011939	30	1.30928	0.02877	14.5476	0.319667
6N	206	215	VDVGGGLGVT	9	872.46	7.5727	0.006297	100	1.86011	0.040083	20.6679	0.445367
6N	206	215	VDVGGGLGVT	9	872.46	7.58097	0.00298	1000	2.68938	0.021046	29.882	0.233844
6N	206	215	VDVGGGLGVT	9	872.46	7.5762	0.004454	10000	3.13013	0.021228	34.7793	0.235867
WT	206	215	VDVGGGLGVT	9	872.46	7.65763	0.001922	0	0	0	0	0
WT	206	215	VDVGGGLGVT	9	872.46	7.6533	0.002585	10	1.96421	0.020483	21.8246	0.227589
WT	206	215	VDVGGGLGVT	9	872.46	7.65445	0.007091	30	2.41407	0.015178	26.823	0.168644
WT	206	215	VDVGGGLGVT	9	872.46	7.57676	0.006928	100	2.73302	0.010135	30.3669	0.112611
WT	206	215	VDVGGGLGVT	9	872.46	7.58022	0.004387	1000	3.28706	0.055405	36.5229	0.615611
WT	206	215	VDVGGGLGVT	9	872.46	7.57548	0.003631	10000	3.49108	0.032324	38.7898	0.359156
6N	206	216	VDVGGGLGVTL	10	985.544	9.05611	0.013957	0	0	0	0	0
6N	206	216	VDVGGGLGVTL	10	985.544	9.0502	0.007272	10	1.35457	0.175624	13.5457	1.75624
6N	206	216	VDVGGGLGVTL	10	985.544	9.0524	0.038301	30	1.69834	0.102277	16.9834	1.02277
6N	206	216	VDVGGGLGVTL	10	985.544	9.0425	0.00805	100	2.25377	0.081574	22.5377	0.81574
6N	206	216	VDVGGGLGVTL	10	985.544	9.04461	0.005379	1000	3.01135	0.102524	30.1135	1.02524
6N	206	216	VDVGGGLGVTL	10	985.544	9.03793	0.009574	10000	3.80676	0.161246	38.0676	1.61246
WT	206	216	VDVGGGLGVTL	10	985.544	9.06458	0.005979	0	0	0	0	0
WT	206	216	VDVGGGLGVTL	10	985.544	9.0529	0.007794	10	2.21199	0.126275	22.1199	1.26275
WT	206	216	VDVGGGLGVTL	10	985.544	9.06806	0.013468	30	2.66005	0.120385	26.6005	1.20385
WT	206	216	VDVGGGLGVTL	10	985.544	9.04245	0.00756	100	3.13151	0.135695	31.3151	1.35695
WT	206	216	VDVGGGLGVTL	10	985.544	9.04154	0.006716	1000	3.98761	0.222431	39.8761	2.22431
WT	206	216	VDVGGGLGVTL	10	985.544	9.0347	0.008035	10000	4.23291	0.270664	42.3291	2.70664
6N	206	218	VDVGGGLGVTLSM	12	1203.62	13.6618	0.011057	0	0	0	0	0
6N	206	218	VDVGGGLGVTLSM	12	1203.62	13.6665	0.011277	10	0.997217	0.087948	8.31014	0.7329
6N	206	218	VDVGGGLGVTLSM	12	1203.62	13.6658	0.024168	30	1.36209	0.09539	11.3508	0.794917
6N	206	218	VDVGGGLGVTLSM	12	1203.62	13.6395	0.011299	100	1.88411	0.091628	15.7009	0.763567
6N	206	218	VDVGGGLGVTLSM	12	1203.62	13.6396	0.012323	1000	2.6612	0.183259	22.1767	1.52716
6N	206	218	VDVGGGLGVTLSM	12	1203.62	13.6413	0.012736	10000	3.51091	0.184436	29.2575	1.53697
WT	206	218	VDVGGGLGVTLSM	12	1203.62	13.6606	0.0069	0	0	0	0	0
WT	206	218	VDVGGGLGVTLSM	12	1203.62	13.6674	0.008871	10	1.43883	0.185906	11.9902	1.54922
WT	206	218	VDVGGGLGVTLSM	12	1203.62	13.6751	0.014461	30	1.86441	0.120721	15.5368	1.00601
WT	206	218	VDVGGGLGVTLSM	12	1203.62	13.645	0.012163	100	2.36759	0.157831	19.7299	1.31526
WT	206	218	VDVGGGLGVTLSM	12	1203.62	13.6443	0.009568	1000	3.56705	0.202194	29.7254	1.68495
WT	206	218	VDVGGGLGVTLSM	12	1203.62	13.6374	0.014423	10000	3.76826	0.296279	31.4021	2.46899
6N	217	228	SMIASKYPHIQA	10	1344.69	7.18169	0.009715	0	0	0	0	0
6N	217	228	SMIASKYPHIQA	10	1344.69	7.18806	0.004987	10	0.769879	0.01689	7.69879	0.1689
6N	217	228	SMIASKYPHIQA	10	1344.69	7.20407	0.002807	30	0.828684	0.00688	8.28684	0.0688
6N	217	228	SMIASKYPHIQA	10	1344.69	7.09729	0.014908	100	0.982142	0.011485	9.82142	0.11485
6N	217	228	SMIASKYPHIQA	10	1344.69	7.11115	0.006593	1000	2.29232	0.030119	22.9232	0.30119
6N	217	228	SMIASKYPHIQA	10	1344.69	7.11225	0.003814	10000	3.74824	0.017791	37.4824	0.17791
WT	217	228	SMIASKYPHIQA	10	1344.69	7.19719	0.010019	0	0	0	0	0
WT	217	228	SMIASKYPHIQA	10	1344.69	7.21792	0.005452	10	0.722479	0.021341	7.22479	0.21341
WT	217	228	SMIASKYPHIQA	10	1344.69	7.20218	0.002738	30	0.793102	0.014832	7.93102	0.14832
WT	217	228	SMIASKYPHIQA	10	1344.69	7.11275	0.011491	100	0.942828	0.015723	9.42828	0.15723
WT	217	228	SMIASKYPHIQA	10	1344.69	7.12281	0.001963	1000	2.40291	0.014319	24.0291	0.14319
WT	217	228	SMIASKYPHIQA	10	1344.69	7.11105	0.010811	10000	3.86234	0.014234	38.6234	0.14234
6N	217	231	SMIASKYPHIQAINF	13	1718.88	8.43104	0.004143	0	0	0	0	0
6N	217	231	SMIASKYPHIQAINF	13	1718.88	8.44144	0.004652	10	0.665765	0.036705	5.12127	0.282346
6N	217	231	SMIASKYPHIQAINF	13	1718.88	8.43304	0.038009	30	0.699292	0.038188	5.37917	0.293754
6N	217	231	SMIASKYPHIQAINF	13	1718.88	8.39369	0.006084	100	0.846475	0.022801	6.51135	0.175392
6N	217	231	SMIASKYPHIQAINF	13	1718.88	8.39768	0.004983	1000	2.0438	0.018705	15.7216	0.143885
6N	217	231	SMIASKYPHIQAINF	13	1718.88	8.39556	0.005355	10000	3.48706	0.048028	26.8235	0.369446
WT	217	231	SMIASKYPHIQAINF	13	1718.88	8.4237	0.003308	0	0	0	0	0
WT	217	231	SMIASKYPHIQAINF	13	1718.88	8.44681	0.006209	10	0.631374	0.039757	4.85672	0.305823
WT	217	231	SMIASKYPHIQAINF	13	1718.88	8.44829	0.005137	30	0.629398	0.034298	4.84152	0.263831
WT	217	231	SMIASKYPHIQAINF	13	1718.88	8.39332	0.007335	100	0.787754	0.029749	6.05965	0.228838
WT	217	231	SMIASKYPHIQAINF	13	1718.88	8.395	0.003402	1000	2.14125	0.035676	16.4711	0.274431
WT	217	231	SMIASKYPHIQAINF	13	1718.88	8.3916	0.00457	10000	3.6773	0.030005	28.2869	0.230808
6N	219	228	IASKYPHIQA	8	1126.61	6.63889	0.008951	0	0	0	0	0
6N	219	228	IASKYPHIQA	8	1126.61	6.65685	0.014887	10	0.475622	0.170537	5.94527	2.13171
6N	219	228	IASKYPHIQA	8	1126.61	6.68731	0.013903	30	0.319175	0.083444	3.98969	1.04305
6N	219	228	IASKYPHIQA	8	1126.61	6.55347	0.018289	100	0.704811	0.086537	8.81014	1.08171
6N	219	228	IASKYPHIQA	8	1126.61	6.57284	0.008568	1000	2.0593	0.095415	25.7412	1.19269
6N	219	228	IASKYPHIQA	8	1126.61	6.57669	0.001579	10000	3.28917	0.113847	41.1146	1.42309
WT	219	228	IASKYPHIQA	8	1126.61	6.6434	0.00929	0	0	0	0	0
WT	219	228	IASKYPHIQA	8	1126.61	6.68599	0.015564	10	0.590681	0.105966	7.38351	1.32458
WT	219	228	IASKYPHIQA	8	1126.61	6.67133	0.005814	30	0.384492	0.171892	4.80615	2.14865
WT	219	228	IASKYPHIQA	8	1126.61	6.55954	0.012356	100	0.699791	0.105748	8.74739	1.32185
WT	219	228	IASKYPHIQA	8	1126.61	6.57345	0.005219	1000	2.12032	0.13215	26.504	1.65187
WT	219	228	IASKYPHIQA	8	1126.61	6.56234	0.016531	10000	3.26479	0.114003	40.8099	1.42504
6N	219	230	IASKYPHIQAIN	10	1353.74	6.99693	0.011893	0	0	0	0	0
6N	219	230	IASKYPHIQAIN	10	1353.74	7.01734	0.006817	10	0.645351	0.044518	6.45351	0.44518
6N	219	230	IASKYPHIQAIN	10	1353.74	7.03894	0.009381	30	0.697149	0.043116	6.97149	0.43116
6N	219	230	IASKYPHIQAIN	10	1353.74	6.91886	0.019012	100	0.864704	0.049809	8.64704	0.49809
6N	219	230	IASKYPHIQAIN	10	1353.74	6.94013	0.01182	1000	2.04276	0.04641	20.4276	0.4641
6N	219	230	IASKYPHIQAIN	10	1353.74	6.94007	0.001894	10000	3.45255	0.053959	34.5255	0.53959
WT	219	230	IASKYPHIQAIN	10	1353.74	6.98529	0.010673	0	0	0	0	0
WT	219	230	IASKYPHIQAIN	10	1353.74	7.01628	0.012783	10	0.613558	0.04723	6.13558	0.4723
WT	219	230	IASKYPHIQAIN	10	1353.74	7.00514	0.003515	30	0.663873	0.047592	6.63873	0.47592
WT	219	230	IASKYPHIQAIN	10	1353.74	6.90648	0.013316	100	0.812036	0.046974	8.12036	0.46974
WT	219	230	IASKYPHIQAIN	10	1353.74	6.9224	0.005424	1000	2.13006	0.05628	21.3006	0.5628
WT	219	230	IASKYPHIQAIN	10	1353.74	6.9092	0.015316	10000	3.47751	0.057056	34.7751	0.57056
6N	219	231	IASKYPHIQAINF	11	1500.81	8.21673	0.004006	0	0	0	0	0
6N	219	231	IASKYPHIQAINF	11	1500.81	8.22594	0.007663	10	0.559631	0.228113	5.08755	2.07375
6N	219	231	IASKYPHIQAINF	11	1500.81	8.22054	0.032195	30	0.558921	0.22537	5.0811	2.04882
6N	219	231	IASKYPHIQAINF	11	1500.81	8.1683	0.007234	100	0.631161	0.207978	5.73783	1.89071
6N	219	231	IASKYPHIQAINF	11	1500.81	8.17286	0.003887	1000	1.58893	0.202058	14.4449	1.83689
6N	219	231	IASKYPHIQAINF	11	1500.81	8.1749	0.004371	10000	2.89978	0.191997	26.3616	1.74543
WT	219	231	IASKYPHIQAINF	11	1500.81	8.20917	0.002299	0	0	0	0	0
WT	219	231	IASKYPHIQAINF	11	1500.81	8.2343	0.006951	10	0.547699	0.185861	4.97908	1.68965
WT	219	231	IASKYPHIQAINF	11	1500.81	8.23026	0.005855	30	0.546709	0.197581	4.97008	1.79619
WT	219	231	IASKYPHIQAINF	11	1500.81	8.16485	0.008905	100	0.61142	0.193762	5.55836	1.76147
WT	219	231	IASKYPHIQAINF	11	1500.81	8.16956	0.00344	1000	1.69105	0.167448	15.3732	1.52225
WT	219	231	IASKYPHIQAINF	11	1500.81	8.16781	0.003351	10000	2.92905	0.15317	26.6277	1.39245
6N	219	238	IASKYPHIQAINFDLPHVVQ	17	2289.23	8.36862	0.000674	0	0	0	0	0
6N	219	238	IASKYPHIQAINFDLPHVVQ	17	2289.23	8.36456	0.018956	10	1.303	0.030328	7.66471	0.1784
6N	219	238	IASKYPHIQAINFDLPHVVQ	17	2289.23	8.36541	0.03751	30	1.29375	0.02183	7.61028	0.128412
6N	219	238	IASKYPHIQAINFDLPHVVQ	17	2289.23	8.31797	0.004517	100	1.57658	0.015302	9.27401	0.0900118
6N	219	238	IASKYPHIQAINFDLPHVVQ	17	2289.23	8.32948	0.002713	1000	2.91721	0.036702	17.16	0.215894
6N	219	238	IASKYPHIQAINFDLPHVVQ	17	2289.23	8.334	0.003153	10000	4.37092	0.016784	25.7113	0.0987294
WT	219	238	IASKYPHIQAINFDLPHVVQ	17	2289.23	8.35992	0.006635	0	0	0	0	0
WT	219	238	IASKYPHIQAINFDLPHVVQ	17	2289.23	8.38775	0.008432	10	1.36858	0.090291	8.05049	0.531124
WT	219	238	IASKYPHIQAINFDLPHVVQ	17	2289.23	8.38156	0.011684	30	1.38849	0.114407	8.16758	0.672982
WT	219	238	IASKYPHIQAINFDLPHVVQ	17	2289.23	8.32936	0.005243	100	1.62813	0.03632	9.57725	0.213647
WT	219	238	IASKYPHIQAINFDLPHVVQ	17	2289.23	8.32485	0.015433	1000	3.02476	0.045864	17.7927	0.269788
WT	219	238	IASKYPHIQAINFDLPHVVQ	17	2289.23	8.30112	0.017766	10000	4.36258	0.05308	25.6622	0.312235
6N	219	239	IASKYPHIQAINFDLPHVVQD	18	2404.25	8.36017	0.00461	0	0	0	0	0
6N	219	239	IASKYPHIQAINFDLPHVVQD	18	2404.25	8.36824	0.005813	10	1.39614	0.148771	7.75633	0.826506
6N	219	239	IASKYPHIQAINFDLPHVVQD	18	2404.25	8.35848	0.037404	30	1.54819	0.096073	8.60104	0.533739
6N	219	239	IASKYPHIQAINFDLPHVVQD	18	2404.25	8.31833	0.007145	100	1.71384	0.156299	9.52133	0.868328
6N	219	239	IASKYPHIQAINFDLPHVVQD	18	2404.25	8.32171	0.004675	1000	3.54336	0.156111	19.6853	0.867283
6N	219	239	IASKYPHIQAINFDLPHVVQD	18	2404.25	8.32066	0.005204	10000	5.50234	0.259139	30.5685	1.43966
WT	219	239	IASKYPHIQAINFDLPHVVQD	18	2404.25	8.35258	0.003269	0	0	0	0	0
WT	219	239	IASKYPHIQAINFDLPHVVQD	18	2404.25	8.3732	0.004985	10	1.38547	0.149414	7.69704	0.830078
WT	219	239	IASKYPHIQAINFDLPHVVQD	18	2404.25	8.37462	0.005084	30	1.46578	0.074983	8.14321	0.416572
WT	219	239	IASKYPHIQAINFDLPHVVQD	18	2404.25	8.31898	0.007613	100	1.78075	0.146196	9.89306	0.8122
WT	219	239	IASKYPHIQAINFDLPHVVQD	18	2404.25	8.32159	0.002896	1000	3.7047	0.368234	20.5817	2.04574
WT	219	239	IASKYPHIQAINFDLPHVVQD	18	2404.25	8.31626	0.004118	10000	5.73622	0.22896	31.8679	1.272
6N	219	253	IASKYPHIQAINFDLPHVVQDAASYPGVEHVGGNM	31	3773.86	8.66061	0.005959	0	0	0	0	0
6N	219	253	IASKYPHIQAINFDLPHVVQDAASYPGVEHVGGNM	31	3773.86	8.6675	0.010118	10	4.93422	0.137405	15.9168	0.443242
6N	219	253	IASKYPHIQAINFDLPHVVQDAASYPGVEHVGGNM	31	3773.86	8.65276	0.048164	30	5.41906	0.181464	17.4808	0.585368
6N	219	253	IASKYPHIQAINFDLPHVVQDAASYPGVEHVGGNM	31	3773.86	8.62128	0.00808	100	5.76181	0.11602	18.5865	0.374258
6N	219	253	IASKYPHIQAINFDLPHVVQDAASYPGVEHVGGNM	31	3773.86	8.62071	0.011849	1000	8.25676	0.272264	26.6347	0.878271
6N	219	253	IASKYPHIQAINFDLPHVVQDAASYPGVEHVGGNM	31	3773.86	8.61091	0.006061	10000	10.989	0.25008	35.4484	0.80671
WT	219	253	IASKYPHIQAINFDLPHVVQDAASYPGVEHVGGNM	31	3773.86	8.65405	0.004481	0	0	0	0	0
WT	219	253	IASKYPHIQAINFDLPHVVQDAASYPGVEHVGGNM	31	3773.86	8.66928	0.009032	10	5.14235	0.141973	16.5882	0.457977
WT	219	253	IASKYPHIQAINFDLPHVVQDAASYPGVEHVGGNM	31	3773.86	8.67882	0.008056	30	5.54355	0.169258	17.8824	0.545994
WT	219	253	IASKYPHIQAINFDLPHVVQDAASYPGVEHVGGNM	31	3773.86	8.62098	0.011798	100	6.14473	0.125741	19.8217	0.405616
WT	219	253	IASKYPHIQAINFDLPHVVQDAASYPGVEHVGGNM	31	3773.86	8.619	0.007866	1000	8.87214	0.110698	28.6198	0.35709
WT	219	253	IASKYPHIQAINFDLPHVVQDAASYPGVEHVGGNM	31	3773.86	8.6091	0.004593	10000	11.3831	0.297319	36.7197	0.959094
6N	219	254	IASKYPHIQAINFDLPHVVQDAASYPGVEHVGGNMF	32	3920.93	8.97148	0.006222	0	0	0	0	0
6N	219	254	IASKYPHIQAINFDLPHVVQDAASYPGVEHVGGNMF	32	3920.93	8.97775	0.005964	10	4.71206	0.139093	14.7252	0.434666
6N	219	254	IASKYPHIQAINFDLPHVVQDAASYPGVEHVGGNMF	32	3920.93	8.97036	0.038308	30	5.13595	0.207926	16.0498	0.649769
6N	219	254	IASKYPHIQAINFDLPHVVQDAASYPGVEHVGGNMF	32	3920.93	8.96144	0.008445	100	5.4636	0.14997	17.0737	0.468656
6N	219	254	IASKYPHIQAINFDLPHVVQDAASYPGVEHVGGNMF	32	3920.93	8.96412	0.005585	1000	7.92197	0.277617	24.7561	0.867553
6N	219	254	IASKYPHIQAINFDLPHVVQDAASYPGVEHVGGNMF	32	3920.93	8.95653	0.005482	10000	10.7872	0.237499	33.7101	0.742184
WT	219	254	IASKYPHIQAINFDLPHVVQDAASYPGVEHVGGNMF	32	3920.93	8.96884	0.004167	0	0	0	0	0
WT	219	254	IASKYPHIQAINFDLPHVVQDAASYPGVEHVGGNMF	32	3920.93	8.97844	0.008009	10	4.87352	0.140134	15.2298	0.437919
WT	219	254	IASKYPHIQAINFDLPHVVQDAASYPGVEHVGGNMF	32	3920.93	8.98898	0.0097	30	5.26316	0.201078	16.4474	0.628369
WT	219	254	IASKYPHIQAINFDLPHVVQDAASYPGVEHVGGNMF	32	3920.93	8.96399	0.007555	100	5.83172	0.171378	18.2241	0.535556
WT	219	254	IASKYPHIQAINFDLPHVVQDAASYPGVEHVGGNMF	32	3920.93	8.9604	0.006625	1000	8.57765	0.122232	26.8052	0.381975
WT	219	254	IASKYPHIQAINFDLPHVVQDAASYPGVEHVGGNMF	32	3920.93	8.95413	0.006072	10000	11.3815	0.359993	35.5672	1.12498
6N	229	253	INFDLPHVVQDAASYPGVEHVGGNM	22	2665.26	8.84798	0.00257	0	0	0	0	0
6N	229	253	INFDLPHVVQDAASYPGVEHVGGNM	22	2665.26	8.8499	0.003407	10	4.97097	0.080431	22.5953	0.365595
6N	229	253	INFDLPHVVQDAASYPGVEHVGGNM	22	2665.26	8.83536	0.039834	30	5.45919	0.07823	24.8145	0.355591
6N	229	253	INFDLPHVVQDAASYPGVEHVGGNM	22	2665.26	8.81995	0.004798	100	5.69358	0.033137	25.8799	0.150623
6N	229	253	INFDLPHVVQDAASYPGVEHVGGNM	22	2665.26	8.82069	0.003054	1000	7.42278	0.047878	33.7399	0.217627
6N	229	253	INFDLPHVVQDAASYPGVEHVGGNM	22	2665.26	8.81218	0.002629	10000	8.98041	0.024714	40.82	0.112336
WT	229	253	INFDLPHVVQDAASYPGVEHVGGNM	22	2665.26	8.84312	0.003256	0	0	0	0	0
WT	229	253	INFDLPHVVQDAASYPGVEHVGGNM	22	2665.26	8.85416	0.004059	10	5.16894	0.056279	23.4952	0.255814
WT	229	253	INFDLPHVVQDAASYPGVEHVGGNM	22	2665.26	8.85784	0.005184	30	5.64932	0.048422	25.6787	0.2201
WT	229	253	INFDLPHVVQDAASYPGVEHVGGNM	22	2665.26	8.82291	0.005758	100	6.11726	0.026127	27.8057	0.118759
WT	229	253	INFDLPHVVQDAASYPGVEHVGGNM	22	2665.26	8.81898	0.002863	1000	7.86824	0.041246	35.7647	0.187482
WT	229	253	INFDLPHVVQDAASYPGVEHVGGNM	22	2665.26	8.80956	0.003092	10000	9.43689	0.024854	42.8949	0.112973
6N	229	254	INFDLPHVVQDAASYPGVEHVGGNMF	23	2812.33	9.23519	0.003416	0	0	0	0	0
6N	229	254	INFDLPHVVQDAASYPGVEHVGGNMF	23	2812.33	9.23073	0.002276	10	4.76888	0.09879	20.7342	0.429522
6N	229	254	INFDLPHVVQDAASYPGVEHVGGNMF	23	2812.33	9.22377	0.032069	30	5.28337	0.065202	22.9712	0.283487
6N	229	254	INFDLPHVVQDAASYPGVEHVGGNMF	23	2812.33	9.23155	0.006249	100	5.47115	0.061037	23.7876	0.265378
6N	229	254	INFDLPHVVQDAASYPGVEHVGGNMF	23	2812.33	9.22932	0.004417	1000	7.2725	0.032638	31.6196	0.141904
6N	229	254	INFDLPHVVQDAASYPGVEHVGGNMF	23	2812.33	9.226	0.003829	10000	8.96867	0.051066	38.9942	0.222026
WT	229	254	INFDLPHVVQDAASYPGVEHVGGNMF	23	2812.33	9.22885	0.002881	0	0	0	0	0
WT	229	254	INFDLPHVVQDAASYPGVEHVGGNMF	23	2812.33	9.23565	0.005895	10	4.99141	0.11079	21.7018	0.481696
WT	229	254	INFDLPHVVQDAASYPGVEHVGGNMF	23	2812.33	9.24122	0.006888	30	5.52461	0.061808	24.02	0.26873
WT	229	254	INFDLPHVVQDAASYPGVEHVGGNMF	23	2812.33	9.22828	0.00759	100	5.91824	0.053867	25.7315	0.234204
WT	229	254	INFDLPHVVQDAASYPGVEHVGGNMF	23	2812.33	9.22785	0.002747	1000	7.78005	0.188107	33.8263	0.817857
WT	229	254	INFDLPHVVQDAASYPGVEHVGGNMF	23	2812.33	9.22222	0.003181	10000	9.72817	0.037653	42.2964	0.163709
6N	231	254	FDLPHVVQDAASYPGVEHVGGNMF	21	2585.2	9.09583	0.004733	0	0	0	0	0
6N	231	254	FDLPHVVQDAASYPGVEHVGGNMF	21	2585.2	9.09573	0.003603	10	4.69799	0.096385	22.3714	0.458976
6N	231	254	FDLPHVVQDAASYPGVEHVGGNMF	21	2585.2	9.09286	0.035307	30	5.20032	0.07478	24.7634	0.356095
6N	231	254	FDLPHVVQDAASYPGVEHVGGNMF	21	2585.2	9.08655	0.005765	100	5.47534	0.07483	26.073	0.356333
6N	231	254	FDLPHVVQDAASYPGVEHVGGNMF	21	2585.2	9.08616	0.00259	1000	7.23983	0.053433	34.4754	0.254443
6N	231	254	FDLPHVVQDAASYPGVEHVGGNMF	21	2585.2	9.07987	0.004715	10000	8.88159	0.044564	42.2933	0.21221
WT	231	254	FDLPHVVQDAASYPGVEHVGGNMF	21	2585.2	9.09457	0.002476	0	0	0	0	0
WT	231	254	FDLPHVVQDAASYPGVEHVGGNMF	21	2585.2	9.09855	0.006991	10	4.8754	0.095278	23.2162	0.453705
WT	231	254	FDLPHVVQDAASYPGVEHVGGNMF	21	2585.2	9.10753	0.007486	30	5.41966	0.057924	25.8079	0.275829
WT	231	254	FDLPHVVQDAASYPGVEHVGGNMF	21	2585.2	9.08621	0.006316	100	5.89195	0.074317	28.0569	0.35389
WT	231	254	FDLPHVVQDAASYPGVEHVGGNMF	21	2585.2	9.08455	0.002578	1000	7.70542	0.179016	36.6925	0.852457
WT	231	254	FDLPHVVQDAASYPGVEHVGGNMF	21	2585.2	9.07681	0.00327	10000	9.55178	0.081396	45.4847	0.3876
6N	232	238	DLPHVVQ	5	806.428	7.07181	0.009973	0	0	0	0	0
6N	232	238	DLPHVVQ	5	806.428	7.07796	0.007794	10	0.614813	0.01258	12.2963	0.2516
6N	232	238	DLPHVVQ	5	806.428	7.09178	0.005124	30	0.692317	0.011675	13.8463	0.2335
6N	232	238	DLPHVVQ	5	806.428	6.98119	0.015009	100	0.863771	0.018474	17.2754	0.36948
6N	232	238	DLPHVVQ	5	806.428	6.99648	0.007201	1000	1.70119	0.038967	34.0238	0.77934
6N	232	238	DLPHVVQ	5	806.428	6.99433	0.002578	10000	2.25249	0.016908	45.0499	0.33816
WT	232	238	DLPHVVQ	5	806.428	7.0661	0.007911	0	0	0	0	0
WT	232	238	DLPHVVQ	5	806.428	7.08006	0.004817	10	0.656269	0.011522	13.1254	0.23044
WT	232	238	DLPHVVQ	5	806.428	7.07156	0.002961	30	0.74707	0.018553	14.9414	0.37106
WT	232	238	DLPHVVQ	5	806.428	6.97625	0.009229	100	0.942582	0.010415	18.8516	0.2083
WT	232	238	DLPHVVQ	5	806.428	6.98696	0.000813	1000	1.88392	0.021538	37.6785	0.43076
WT	232	238	DLPHVVQ	5	806.428	6.97359	0.006645	10000	2.47333	0.037447	49.4665	0.74894
6N	232	239	DLPHVVQD	6	921.455	7.06739	0.007784	0	0	0	0	0
6N	232	239	DLPHVVQD	6	921.455	7.068	0.00817	10	1.07859	0.05797	17.9765	0.966167
6N	232	239	DLPHVVQD	6	921.455	7.08218	0.005585	30	1.15684	0.061061	19.2806	1.01768
6N	232	239	DLPHVVQD	6	921.455	6.97311	0.014204	100	1.30869	0.075717	21.8115	1.26195
6N	232	239	DLPHVVQD	6	921.455	6.98768	0.006789	1000	2.18654	0.072709	36.4423	1.21182
6N	232	239	DLPHVVQD	6	921.455	6.98625	0.003234	10000	2.76782	0.098829	46.1303	1.64715
WT	232	239	DLPHVVQD	6	921.455	7.06089	0.007527	0	0	0	0	0
WT	232	239	DLPHVVQD	6	921.455	7.07001	0.003939	10	1.11027	0.045454	18.5046	0.757567
WT	232	239	DLPHVVQD	6	921.455	7.06188	0.002854	30	1.18019	0.021199	19.6698	0.353317
WT	232	239	DLPHVVQD	6	921.455	6.96729	0.009019	100	1.40445	0.038572	23.4076	0.642867
WT	232	239	DLPHVVQD	6	921.455	6.97745	0.00108	1000	2.35787	0.068186	39.2979	1.13643
WT	232	239	DLPHVVQD	6	921.455	6.96688	0.005163	10000	2.92747	0.059708	48.7912	0.995133
6N	232	254	DLPHVVQDAASYPGVEHVGGNMF	20	2438.13	8.77995	0.005747	0	0	0	0	0
6N	232	254	DLPHVVQDAASYPGVEHVGGNMF	20	2438.13	8.7735	0.00935	10	4.70237	0.185962	23.5119	0.92981
6N	232	254	DLPHVVQDAASYPGVEHVGGNMF	20	2438.13	8.77259	0.034232	30	5.19708	0.143985	25.9854	0.719925
6N	232	254	DLPHVVQDAASYPGVEHVGGNMF	20	2438.13	8.74968	0.005609	100	5.39734	0.118182	26.9867	0.59091
6N	232	254	DLPHVVQDAASYPGVEHVGGNMF	20	2438.13	8.75097	0.005336	1000	7.15419	0.138086	35.7709	0.69043
6N	232	254	DLPHVVQDAASYPGVEHVGGNMF	20	2438.13	8.74595	0.003171	10000	8.81001	0.124914	44.05	0.62457
WT	232	254	DLPHVVQDAASYPGVEHVGGNMF	20	2438.13	8.77483	0.004437	0	0	0	0	0
WT	232	254	DLPHVVQDAASYPGVEHVGGNMF	20	2438.13	8.77286	0.009694	10	4.91661	0.163986	24.5831	0.81993
WT	232	254	DLPHVVQDAASYPGVEHVGGNMF	20	2438.13	8.78427	0.010748	30	5.36728	0.138226	26.8364	0.69113
WT	232	254	DLPHVVQDAASYPGVEHVGGNMF	20	2438.13	8.75103	0.005267	100	5.80178	0.125096	29.0089	0.62548
WT	232	254	DLPHVVQDAASYPGVEHVGGNMF	20	2438.13	8.749	0.003441	1000	7.55504	0.159323	37.7752	0.796615
WT	232	254	DLPHVVQDAASYPGVEHVGGNMF	20	2438.13	8.74269	0.003581	10000	9.46989	0.139259	47.3495	0.696295
6N	236	260	VVQDAASYPGVEHVGGNMFESVPEG	22	2574.17	9.36289	0.003739	0	0	0	0	0
6N	236	260	VVQDAASYPGVEHVGGNMFESVPEG	22	2574.17	9.37613	0.007362	10	4.117	0.134124	18.7136	0.609655
6N	236	260	VVQDAASYPGVEHVGGNMFESVPEG	22	2574.17	9.37582	0.035755	30	4.63924	0.10467	21.0875	0.475773
6N	236	260	VVQDAASYPGVEHVGGNMFESVPEG	22	2574.17	9.3802	0.003714	100	5.24893	0.07384	23.8588	0.335636
6N	236	260	VVQDAASYPGVEHVGGNMFESVPEG	22	2574.17	9.38178	0.00175	1000	6.73618	0.052226	30.619	0.237391
6N	236	260	VVQDAASYPGVEHVGGNMFESVPEG	22	2574.17	9.37591	0.002373	10000	7.83322	0.087575	35.6055	0.398068
WT	236	260	VVQDAASYPGVEHVGGNMFESVPEG	22	2574.17	9.35612	0.005692	0	0	0	0	0
WT	236	260	VVQDAASYPGVEHVGGNMFESVPEG	22	2574.17	9.37146	0.003209	10	4.46763	0.092823	20.3074	0.421923
WT	236	260	VVQDAASYPGVEHVGGNMFESVPEG	22	2574.17	9.38845	0.009152	30	4.90565	0.036016	22.2984	0.163709
WT	236	260	VVQDAASYPGVEHVGGNMFESVPEG	22	2574.17	9.38139	0.005514	100	5.44275	0.038945	24.7398	0.177023
WT	236	260	VVQDAASYPGVEHVGGNMFESVPEG	22	2574.17	9.38471	0.002818	1000	6.79549	0.033006	30.8886	0.150027
WT	236	260	VVQDAASYPGVEHVGGNMFESVPEG	22	2574.17	9.37263	0.002998	10000	7.7288	0.050473	35.1309	0.229423
6N	239	254	DAASYPGVEHVGGNMF	14	1649.71	8.54784	0.001584	0	0	0	0	0
6N	239	254	DAASYPGVEHVGGNMF	14	1649.71	8.54679	0.004524	10	3.24996	0.189738	23.214	1.35527
6N	239	254	DAASYPGVEHVGGNMF	14	1649.71	8.54038	0.037919	30	3.56886	0.200157	25.4919	1.42969
6N	239	254	DAASYPGVEHVGGNMF	14	1649.71	8.5092	0.00566	100	3.6292	0.123036	25.9229	0.878829
6N	239	254	DAASYPGVEHVGGNMF	14	1649.71	8.51459	0.005013	1000	4.31882	0.058055	30.8487	0.414679
6N	239	254	DAASYPGVEHVGGNMF	14	1649.71	8.51003	0.003293	10000	5.50655	0.052603	39.3325	0.375736
WT	239	254	DAASYPGVEHVGGNMF	14	1649.71	8.54103	0.003501	0	0	0	0	0
WT	239	254	DAASYPGVEHVGGNMF	14	1649.71	8.5494	0.006042	10	3.52134	0.157925	25.1524	1.12804
WT	239	254	DAASYPGVEHVGGNMF	14	1649.71	8.55631	0.00743	30	3.67818	0.104886	26.2727	0.749186
WT	239	254	DAASYPGVEHVGGNMF	14	1649.71	8.50735	0.005829	100	3.98916	0.075194	28.494	0.5371
WT	239	254	DAASYPGVEHVGGNMF	14	1649.71	8.50583	0.001932	1000	4.9084	0.100733	35.06	0.719521
WT	239	254	DAASYPGVEHVGGNMF	14	1649.71	8.50765	0.003588	10000	6.07541	0.089544	43.3958	0.6396
6N	240	253	AASYPGVEHVGGNM	12	1387.62	7.24248	0.006694	0	0	0	0	0
6N	240	253	AASYPGVEHVGGNM	12	1387.62	7.24705	0.005126	10	2.87344	0.024632	23.9453	0.205267
6N	240	253	AASYPGVEHVGGNM	12	1387.62	7.25784	0.00215	30	3.19553	0.026476	26.6294	0.220633
6N	240	253	AASYPGVEHVGGNM	12	1387.62	7.16513	0.006969	100	3.39271	0.009902	28.2726	0.0825167
6N	240	253	AASYPGVEHVGGNM	12	1387.62	7.17244	0.004745	1000	4.26831	0.038799	35.5692	0.323325
6N	240	253	AASYPGVEHVGGNM	12	1387.62	7.17441	0.003149	10000	5.17186	0.016272	43.0989	0.1356
WT	240	253	AASYPGVEHVGGNM	12	1387.62	7.24431	0.0061	0	0	0	0	0
WT	240	253	AASYPGVEHVGGNM	12	1387.62	7.2624	0.004088	10	3.01623	0.039393	25.1353	0.328275
WT	240	253	AASYPGVEHVGGNM	12	1387.62	7.25032	0.003229	30	3.4315	0.046839	28.5958	0.390325
WT	240	253	AASYPGVEHVGGNM	12	1387.62	7.16713	0.008409	100	3.81647	0.033831	31.8039	0.281925
WT	240	253	AASYPGVEHVGGNM	12	1387.62	7.17475	0.001568	1000	4.63366	0.040948	38.6138	0.341233
WT	240	253	AASYPGVEHVGGNM	12	1387.62	7.16853	0.002572	10000	5.51411	0.050288	45.9509	0.419067
6N	240	254	AASYPGVEHVGGNMF	13	1534.69	8.40551	0.003404	0	0	0	0	0
6N	240	254	AASYPGVEHVGGNMF	13	1534.69	8.41095	0.003743	10	2.56991	0.099916	19.7686	0.768585
6N	240	254	AASYPGVEHVGGNMF	13	1534.69	8.4027	0.036508	30	2.82923	0.153293	21.7633	1.17918
6N	240	254	AASYPGVEHVGGNMF	13	1534.69	8.36055	0.005973	100	2.96485	0.098644	22.8065	0.7588
6N	240	254	AASYPGVEHVGGNMF	13	1534.69	8.36295	0.002552	1000	3.74776	0.064289	28.8289	0.494531
6N	240	254	AASYPGVEHVGGNMF	13	1534.69	8.36238	0.004002	10000	4.832	0.099806	37.1692	0.767738
WT	240	254	AASYPGVEHVGGNMF	13	1534.69	8.39746	0.002331	0	0	0	0	0
WT	240	254	AASYPGVEHVGGNMF	13	1534.69	8.41465	0.004501	10	2.68617	0.11587	20.6628	0.891308
WT	240	254	AASYPGVEHVGGNMF	13	1534.69	8.41743	0.004482	30	2.94681	0.049684	22.6678	0.382185
WT	240	254	AASYPGVEHVGGNMF	13	1534.69	8.35893	0.00851	100	3.2206	0.038466	24.7739	0.295892
WT	240	254	AASYPGVEHVGGNMF	13	1534.69	8.36254	0.001888	1000	4.14814	0.10763	31.9088	0.827923
WT	240	254	AASYPGVEHVGGNMF	13	1534.69	8.35541	0.003064	10000	5.27704	0.019798	40.5926	0.152292
6N	253	279	MFESVPEGDAILMKWILHCWDDEQCLR	25	3263.49	7.75909	0.004595	0	0	0	0	0
6N	253	279	MFESVPEGDAILMKWILHCWDDEQCLR	25	3263.49	7.76257	0.005914	10	2.21038	0.119224	8.84151	0.476896
6N	253	279	MFESVPEGDAILMKWILHCWDDEQCLR	25	3263.49	7.76857	0.015087	30	2.43344	0.16684	9.73376	0.66736
6N	253	279	MFESVPEGDAILMKWILHCWDDEQCLR	25	3263.49	7.6932	0.004963	100	2.8273	0.063129	11.3092	0.252516
6N	253	279	MFESVPEGDAILMKWILHCWDDEQCLR	25	3263.49	7.69834	0.001582	1000	4.50633	0.074721	18.0253	0.298884
6N	253	279	MFESVPEGDAILMKWILHCWDDEQCLR	25	3263.49	7.69366	0.005482	10000	6.58967	0.067781	26.3587	0.271124
WT	253	279	MFESVPEGDAILMKWILHCWDDEQCLR	25	3263.49	7.75728	0.001859	0	0	0	0	0
WT	253	279	MFESVPEGDAILMKWILHCWDDEQCLR	25	3263.49	7.76997	0.002252	10	2.89202	0.143246	11.5681	0.572984
WT	253	279	MFESVPEGDAILMKWILHCWDDEQCLR	25	3263.49	7.76917	0.005617	30	3.49789	0.037198	13.9916	0.148792
WT	253	279	MFESVPEGDAILMKWILHCWDDEQCLR	25	3263.49	7.69191	0.005132	100	4.62933	0.043092	18.5173	0.172368
WT	253	279	MFESVPEGDAILMKWILHCWDDEQCLR	25	3263.49	7.69266	0.001911	1000	7.39298	0.035902	29.5719	0.143608
WT	253	279	MFESVPEGDAILMKWILHCWDDEQCLR	25	3263.49	7.68735	0.002234	10000	8.41646	0.035521	33.6658	0.142084
6N	254	264	FESVPEGDAIL	9	1175.57	8.94083	0.005962	0	0	0	0	0
6N	254	264	FESVPEGDAIL	9	1175.57	8.9444	0.00995	10	0.566997	0.10181	6.29997	1.13122
6N	254	264	FESVPEGDAIL	9	1175.57	8.93948	0.041276	30	0.761507	0.089868	8.46119	0.998533
6N	254	264	FESVPEGDAIL	9	1175.57	8.92065	0.008694	100	0.989688	0.093409	10.9965	1.03788
6N	254	264	FESVPEGDAIL	9	1175.57	8.92661	0.007127	1000	1.3152	0.096879	14.6133	1.07643
6N	254	264	FESVPEGDAIL	9	1175.57	8.92092	0.005866	10000	1.76881	0.104189	19.6535	1.15766
WT	254	264	FESVPEGDAIL	9	1175.57	8.93865	0.005948	0	0	0	0	0
WT	254	264	FESVPEGDAIL	9	1175.57	8.94241	0.008609	10	0.583668	0.103807	6.4852	1.15341
WT	254	264	FESVPEGDAIL	9	1175.57	8.96152	0.017039	30	0.761947	0.095159	8.46608	1.05732
WT	254	264	FESVPEGDAIL	9	1175.57	8.92217	0.009387	100	0.98002	0.101041	10.8891	1.12268
WT	254	264	FESVPEGDAIL	9	1175.57	8.92459	0.005821	1000	1.2975	0.104494	14.4166	1.16104
WT	254	264	FESVPEGDAIL	9	1175.57	8.91785	0.006336	10000	1.70656	0.112754	18.9618	1.25282
6N	255	264	ESVPEGDAIL	8	1028.5	8.43275	0.003332	0	0	0	0	0
6N	255	264	ESVPEGDAIL	8	1028.5	8.43018	0.0094	10	0.481201	0.02967	6.01501	0.370875
6N	255	264	ESVPEGDAIL	8	1028.5	8.42604	0.041852	30	0.648194	0.041295	8.10243	0.516188
6N	255	264	ESVPEGDAIL	8	1028.5	8.37516	0.003723	100	0.766849	0.025597	9.58561	0.319963
6N	255	264	ESVPEGDAIL	8	1028.5	8.38174	0.002123	1000	0.924757	0.027245	11.5595	0.340562
6N	255	264	ESVPEGDAIL	8	1028.5	8.38045	0.002498	10000	1.46784	0.040209	18.348	0.502613
WT	255	264	ESVPEGDAIL	8	1028.5	8.42591	0.003084	0	0	0	0	0
WT	255	264	ESVPEGDAIL	8	1028.5	8.42971	0.005645	10	0.485339	0.026818	6.06674	0.335225
WT	255	264	ESVPEGDAIL	8	1028.5	8.4417	0.008447	30	0.623753	0.021651	7.79691	0.270637
WT	255	264	ESVPEGDAIL	8	1028.5	8.37235	0.006655	100	0.727488	0.020543	9.0936	0.256788
WT	255	264	ESVPEGDAIL	8	1028.5	8.37863	0.001122	1000	0.920397	0.022478	11.505	0.280975
WT	255	264	ESVPEGDAIL	8	1028.5	8.3762	0.004789	10000	1.39058	0.03037	17.3822	0.379625
6N	258	264	PEGDAIL	5	713.359	8.93786	0.003034	0	0	0	0	0
6N	258	264	PEGDAIL	5	713.359	8.94264	0.003839	10	0.339604	0.021641	6.79208	0.43282
6N	258	264	PEGDAIL	5	713.359	8.93677	0.039189	30	0.473881	0.018189	9.47762	0.36378
6N	258	264	PEGDAIL	5	713.359	8.91537	0.004123	100	0.593824	0.004222	11.8765	0.08444
6N	258	264	PEGDAIL	5	713.359	8.92143	0.004804	1000	0.780509	0.005462	15.6102	0.10924
6N	258	264	PEGDAIL	5	713.359	8.91744	0.00207	10000	1.05831	0.018618	21.1661	0.37236
WT	258	264	PEGDAIL	5	713.359	8.84421	0.197744	0	0	0	0	0
WT	258	264	PEGDAIL	5	713.359	8.92219	0.067842	10	0.330824	0.027959	6.61648	0.55918
WT	258	264	PEGDAIL	5	713.359	8.95053	0.0078	30	0.476222	0.02174	9.52444	0.4348
WT	258	264	PEGDAIL	5	713.359	8.91401	0.007382	100	0.608853	0.019541	12.1771	0.39082
WT	258	264	PEGDAIL	5	713.359	8.92048	0.002152	1000	0.749521	0.020129	14.9904	0.40258
WT	258	264	PEGDAIL	5	713.359	8.91514	0.003092	10000	1.04169	0.02504	20.8338	0.5008
6N	263	271	ILMKWILHC	8	1155.63	9.24545	0.004309	0	0	0	0	0
6N	263	271	ILMKWILHC	8	1155.63	9.29221	0.047161	10	0.081942	0.04461	1.02428	0.557625
6N	263	271	ILMKWILHC	8	1155.63	9.29411	0.043517	30	0.091069	0.026714	1.13836	0.333925
6N	263	271	ILMKWILHC	8	1155.63	9.38223	0.192465	100	0.097739	0.027309	1.22174	0.341363
6N	263	271	ILMKWILHC	8	1155.63	9.26462	0.003884	1000	0.650065	0.019219	8.12581	0.240237
6N	263	271	ILMKWILHC	8	1155.63	9.29945	0.002999	10000	1.91395	0.028063	23.9244	0.350788
WT	263	271	ILMKWILHC	8	1155.63	9.22515	0.002015	0	0	0	0	0
WT	263	271	ILMKWILHC	8	1155.63	9.25731	0.007037	10	0.127568	0.032245	1.5946	0.403063
WT	263	271	ILMKWILHC	8	1155.63	9.26192	0.00853	30	0.179124	0.016121	2.23905	0.201513
WT	263	271	ILMKWILHC	8	1155.63	9.252	0.006102	100	0.317728	0.018987	3.9716	0.237338
WT	263	271	ILMKWILHC	8	1155.63	9.25181	0.001366	1000	1.94632	0.083138	24.329	1.03923
WT	263	271	ILMKWILHC	8	1155.63	9.25175	0.002202	10000	3.60587	0.034554	45.0733	0.431925
6N	265	269	MKWIL	4	689.393	9.4152	0.004024	0	0	0	0	0
6N	265	269	MKWIL	4	689.393	9.42511	0.006252	10	0.069171	0.020426	1.72927	0.51065
6N	265	269	MKWIL	4	689.393	9.43245	0.029633	30	0.052072	0.016314	1.3018	0.40785
6N	265	269	MKWIL	4	689.393	9.43689	0.005742	100	0.058126	0.018013	1.45315	0.450325
6N	265	269	MKWIL	4	689.393	9.43949	0.004125	1000	0.323832	0.016858	8.0958	0.42145
6N	265	269	MKWIL	4	689.393	9.43488	0.002928	10000	0.870461	0.115238	21.7615	2.88095
WT	265	269	MKWIL	4	689.393	9.40898	0.003899	0	0	0	0	0
WT	265	269	MKWIL	4	689.393	9.42649	0.009616	10	0.082107	0.020775	2.05267	0.519375
WT	265	269	MKWIL	4	689.393	9.44097	0.008515	30	0.087898	0.00912	2.19745	0.228
WT	265	269	MKWIL	4	689.393	9.43363	0.008657	100	0.137436	0.018778	3.4359	0.46945
WT	265	269	MKWIL	4	689.393	9.43523	0.001619	1000	0.805999	0.01345	20.15	0.33625
WT	265	269	MKWIL	4	689.393	9.43116	0.002421	10000	1.66036	0.012694	41.509	0.31735
6N	265	271	MKWILHC	6	929.461	8.51829	0.007507	0	0	0	0	0
6N	265	271	MKWILHC	6	929.461	8.52016	0.007855	10	0.105656	0.036533	1.76093	0.608883
6N	265	271	MKWILHC	6	929.461	8.51775	0.038123	30	0.076315	0.031104	1.27192	0.5184
6N	265	271	MKWILHC	6	929.461	8.48141	0.006019	100	0.097494	0.022036	1.6249	0.367267
6N	265	271	MKWILHC	6	929.461	8.48387	0.00343	1000	0.358945	0.023804	5.98242	0.396733
6N	265	271	MKWILHC	6	929.461	8.48025	0.003278	10000	1.0149	0.022305	16.915	0.37175
WT	265	271	MKWILHC	6	929.461	8.50782	0.001772	0	0	0	0	0
WT	265	271	MKWILHC	6	929.461	8.51651	0.00464	10	0.145287	0.029275	2.42145	0.487917
WT	265	271	MKWILHC	6	929.461	8.53049	0.008208	30	0.113329	0.032354	1.88882	0.539233
WT	265	271	MKWILHC	6	929.461	8.48014	0.00703	100	0.184958	0.045696	3.08263	0.7616
WT	265	271	MKWILHC	6	929.461	8.4788	0.001319	1000	0.81963	0.029146	13.6605	0.485767
WT	265	271	MKWILHC	6	929.461	8.47343	0.00224	10000	1.93652	0.127065	32.2753	2.11775
6N	267	271	WILHC	4	670.326	8.50611	0.007037	0	0	0	0	0
6N	267	271	WILHC	4	670.326	8.51458	0.00409	10	0.055555	0.01319	1.38888	0.32975
6N	267	271	WILHC	4	670.326	8.50868	0.037558	30	0.0645	0.008149	1.6125	0.203725
6N	267	271	WILHC	4	670.326	8.47152	0.005476	100	0.097747	0.011484	2.44367	0.2871
6N	267	271	WILHC	4	670.326	8.47346	0.004204	1000	0.367894	0.007732	9.19735	0.1933
6N	267	271	WILHC	4	670.326	8.4683	0.003683	10000	1.05034	0.00975	26.2586	0.24375
WT	267	271	WILHC	4	670.326	8.49503	0.003104	0	0	0	0	0
WT	267	271	WILHC	4	670.326	8.51548	0.003054	10	0.05035	0.008173	1.25875	0.204325
WT	267	271	WILHC	4	670.326	8.52004	0.005206	30	0.074423	0.010931	1.86058	0.273275
WT	267	271	WILHC	4	670.326	8.47	0.007221	100	0.147181	0.009012	3.67952	0.2253
WT	267	271	WILHC	4	670.326	8.47108	0.00084	1000	0.94636	0.027545	23.659	0.688625
WT	267	271	WILHC	4	670.326	8.46363	0.002334	10000	1.84411	0.033993	46.1026	0.849825
6N	271	276	CWDDEQ	5	794.254	7.42915	0.00588	0	0	0	0	0
6N	271	276	CWDDEQ	5	794.254	7.41962	0.016461	10	1.02958	0.038746	20.5916	0.77492
6N	271	276	CWDDEQ	5	794.254	7.43804	0.008511	30	1.05016	0.039702	21.0031	0.79404
6N	271	276	CWDDEQ	5	794.254	7.35305	0.010449	100	0.968959	0.032733	19.3792	0.65466
6N	271	276	CWDDEQ	5	794.254	7.36631	0.004175	1000	0.95699	0.033702	19.1398	0.67404
6N	271	276	CWDDEQ	5	794.254	7.36626	0.003751	10000	0.982107	0.037735	19.6421	0.7547
WT	271	276	CWDDEQ	5	794.254	7.43463	0.002908	0	0	0	0	0
WT	271	276	CWDDEQ	5	794.254	7.43027	0.006989	10	1.03147	0.042058	20.6295	0.84116
WT	271	276	CWDDEQ	5	794.254	7.4352	0.007119	30	1.00441	0.017685	20.0882	0.3537
WT	271	276	CWDDEQ	5	794.254	7.36488	0.005983	100	0.909112	0.013841	18.1822	0.27682
WT	271	276	CWDDEQ	5	794.254	7.3686	0.003009	1000	0.905646	0.025662	18.1129	0.51324
WT	271	276	CWDDEQ	5	794.254	7.36554	0.002051	10000	0.908256	0.008799	18.1651	0.17598
6N	272	278	WDDEQCL	6	907.338	8.75419	0.004838	0	0	0	0	0
6N	272	278	WDDEQCL	6	907.338	8.75426	0.00949	10	0.92399	0.086455	15.3998	1.44092
6N	272	278	WDDEQCL	6	907.338	8.757	0.036354	30	0.950287	0.069829	15.8381	1.16382
6N	272	278	WDDEQCL	6	907.338	8.72569	0.004353	100	0.881632	0.064191	14.6939	1.06985
6N	272	278	WDDEQCL	6	907.338	8.73125	0.003908	1000	0.889007	0.064951	14.8168	1.08252
6N	272	278	WDDEQCL	6	907.338	8.7297	0.002733	10000	0.963792	0.073931	16.0632	1.23218
WT	272	278	WDDEQCL	6	907.338	8.75013	0.002916	0	0	0	0	0
WT	272	278	WDDEQCL	6	907.338	8.75621	0.006929	10	0.942986	0.073858	15.7164	1.23097
WT	272	278	WDDEQCL	6	907.338	8.76716	0.008786	30	0.935852	0.071027	15.5975	1.18378
WT	272	278	WDDEQCL	6	907.338	8.72631	0.004946	100	0.876297	0.070864	14.605	1.18107
WT	272	278	WDDEQCL	6	907.338	8.72716	0.001973	1000	0.884258	0.074866	14.7376	1.24777
WT	272	278	WDDEQCL	6	907.338	8.72776	0.003439	10000	0.919032	0.074226	15.3172	1.2371
6N	278	285	LRILKNCY	7	1021.57	7.40861	0.007491	0	0	0	0	0
6N	278	285	LRILKNCY	7	1021.57	7.41218	0.009838	10	0.137228	0.114666	1.9604	1.63809
6N	278	285	LRILKNCY	7	1021.57	7.43026	0.002782	30	0.127278	0.107114	1.81826	1.5302
6N	278	285	LRILKNCY	7	1021.57	7.33243	0.006615	100	0.103039	0.108354	1.47199	1.54791
6N	278	285	LRILKNCY	7	1021.57	7.34354	0.00511	1000	0.123894	0.10366	1.76991	1.48086
6N	278	285	LRILKNCY	7	1021.57	7.34418	0.007001	10000	0.288347	0.09859	4.11924	1.40843
WT	278	285	LRILKNCY	7	1021.57	7.41225	0.003976	0	0	0	0	0
WT	278	285	LRILKNCY	7	1021.57	7.41605	0.005306	10	0.163566	0.135434	2.33666	1.93477
WT	278	285	LRILKNCY	7	1021.57	7.4175	0.007332	30	0.145368	0.131895	2.07669	1.88421
WT	278	285	LRILKNCY	7	1021.57	7.33733	0.011644	100	0.099133	0.118061	1.41619	1.68659
WT	278	285	LRILKNCY	7	1021.57	7.3504	0.004814	1000	0.129749	0.114757	1.85356	1.63939
WT	278	285	LRILKNCY	7	1021.57	7.33473	0.002641	10000	0.261744	0.113366	3.7392	1.61951
6N	278	292	LRILKNCYKATPENG	13	1718.91	6.65286	0.012025	0	0	0	0	0
6N	278	292	LRILKNCYKATPENG	13	1718.91	6.68158	0.016067	10	1.30178	0.081515	10.0137	0.627038
6N	278	292	LRILKNCYKATPENG	13	1718.91	6.7121	0.011417	30	1.38396	0.079659	10.6459	0.612762
6N	278	292	LRILKNCYKATPENG	13	1718.91	6.56554	0.020315	100	1.54544	0.073579	11.888	0.565992
6N	278	292	LRILKNCYKATPENG	13	1718.91	6.59064	0.011433	1000	2.30603	0.155601	17.7387	1.19693
6N	278	292	LRILKNCYKATPENG	13	1718.91	6.59441	0.002763	10000	2.59255	0.159339	19.9427	1.22568
WT	278	292	LRILKNCYKATPENG	13	1718.91	6.6462	0.014228	0	0	0	0	0
WT	278	292	LRILKNCYKATPENG	13	1718.91	6.68629	0.019506	10	1.36713	0.083163	10.5164	0.639715
WT	278	292	LRILKNCYKATPENG	13	1718.91	6.67683	0.013712	30	1.41204	0.103524	10.8618	0.796338
WT	278	292	LRILKNCYKATPENG	13	1718.91	6.55786	0.015778	100	1.60586	0.078963	12.3527	0.607408
WT	278	292	LRILKNCYKATPENG	13	1718.91	6.57657	0.007893	1000	2.38863	0.077791	18.3741	0.598392
WT	278	292	LRILKNCYKATPENG	13	1718.91	6.5631	0.021715	10000	2.59586	0.14092	19.9681	1.084
6N	278	294	LRILKNCYKATPENGKV	15	1946.08	6.61562	0.010755	0	0	0	0	0
6N	278	294	LRILKNCYKATPENGKV	15	1946.08	6.63354	0.015365	10	1.42949	0.04001	9.52995	0.266733
6N	278	294	LRILKNCYKATPENGKV	15	1946.08	6.661	0.01782	30	1.51875	0.053476	10.125	0.356507
6N	278	294	LRILKNCYKATPENGKV	15	1946.08	6.52781	0.023416	100	1.69391	0.051045	11.2927	0.3403
6N	278	294	LRILKNCYKATPENGKV	15	1946.08	6.55582	0.014207	1000	2.72126	0.073517	18.1417	0.490113
6N	278	294	LRILKNCYKATPENGKV	15	1946.08	6.55833	0.003423	10000	3.67513	0.058145	24.5009	0.387633
WT	278	294	LRILKNCYKATPENGKV	15	1946.08	6.60452	0.013203	0	0	0	0	0
WT	278	294	LRILKNCYKATPENGKV	15	1946.08	6.63972	0.020355	10	1.53118	0.045376	10.2079	0.302507
WT	278	294	LRILKNCYKATPENGKV	15	1946.08	6.62264	0.013329	30	1.61141	0.062363	10.7427	0.415753
WT	278	294	LRILKNCYKATPENGKV	15	1946.08	6.51278	0.016933	100	1.78996	0.064172	11.9331	0.427813
WT	278	294	LRILKNCYKATPENGKV	15	1946.08	6.5357	0.010059	1000	2.83077	0.050381	18.8718	0.335873
WT	278	294	LRILKNCYKATPENGKV	15	1946.08	6.51917	0.026609	10000	3.77546	0.060684	25.1697	0.40456
6N	278	297	LRILKNCYKATPENGKVIVM	18	2289.27	7.37226	0.007312	0	0	0	0	0
6N	278	297	LRILKNCYKATPENGKVIVM	18	2289.27	7.3815	0.008397	10	1.24839	0.183483	6.93548	1.01935
6N	278	297	LRILKNCYKATPENGKVIVM	18	2289.27	7.39846	0.002291	30	1.33139	0.147656	7.39663	0.820311
6N	278	297	LRILKNCYKATPENGKVIVM	18	2289.27	7.28732	0.00853	100	1.47893	0.171069	8.21628	0.950383
6N	278	297	LRILKNCYKATPENGKVIVM	18	2289.27	7.29669	0.001901	1000	2.47452	0.160627	13.7474	0.892372
6N	278	297	LRILKNCYKATPENGKVIVM	18	2289.27	7.29756	0.004526	10000	3.3937	0.266202	18.8539	1.4789
WT	278	297	LRILKNCYKATPENGKVIVM	18	2289.27	7.37794	0.005777	0	0	0	0	0
WT	278	297	LRILKNCYKATPENGKVIVM	18	2289.27	7.38584	0.0044	10	1.36583	0.210818	7.58794	1.17121
WT	278	297	LRILKNCYKATPENGKVIVM	18	2289.27	7.38927	0.007325	30	1.42629	0.143463	7.92384	0.797017
WT	278	297	LRILKNCYKATPENGKVIVM	18	2289.27	7.29317	0.009217	100	1.57929	0.190076	8.77383	1.05598
WT	278	297	LRILKNCYKATPENGKVIVM	18	2289.27	7.30068	0.004114	1000	2.49081	0.391007	13.8378	2.17226
WT	278	297	LRILKNCYKATPENGKVIVM	18	2289.27	7.29143	0.005345	10000	3.52879	0.25259	19.6044	1.40328
6N	279	285	RILKNCY	6	908.49	6.62713	0.009373	0	0	0	0	0
6N	279	285	RILKNCY	6	908.49	6.64994	0.022107	10	0.1475	0.096407	2.45833	1.60678
6N	279	285	RILKNCY	6	908.49	6.68274	0.018213	30	0.118316	0.081972	1.97193	1.3662
6N	279	285	RILKNCY	6	908.49	6.53482	0.026298	100	0.134248	0.098262	2.23747	1.6377
6N	279	285	RILKNCY	6	908.49	6.56797	0.01363	1000	0.138118	0.072573	2.30197	1.20955
6N	279	285	RILKNCY	6	908.49	6.56996	0.001321	10000	0.26978	0.078867	4.49633	1.31445
WT	279	285	RILKNCY	6	908.49	6.63362	0.014917	0	0	0	0	0
WT	279	285	RILKNCY	6	908.49	6.67174	0.021251	10	0.129412	0.128725	2.15687	2.14542
WT	279	285	RILKNCY	6	908.49	6.66142	0.014433	30	0.082092	0.109032	1.3682	1.8172
WT	279	285	RILKNCY	6	908.49	6.54268	0.017291	100	0.09129	0.111721	1.5215	1.86202
WT	279	285	RILKNCY	6	908.49	6.56633	0.009737	1000	0.107795	0.106955	1.79658	1.78258
WT	279	285	RILKNCY	6	908.49	6.54968	0.028292	10000	0.23617	0.100536	3.93617	1.6756
6N	279	297	RILKNCYKATPENGKVIVM	17	2176.19	6.99012	0.017111	0	0	0	0	0
6N	279	297	RILKNCYKATPENGKVIVM	17	2176.19	7.03655	0.015393	10	1.18122	0.283667	6.94838	1.66863
6N	279	297	RILKNCYKATPENGKVIVM	17	2176.19	7.06182	0.016207	30	1.26683	0.2413	7.45195	1.41941
6N	279	297	RILKNCYKATPENGKVIVM	17	2176.19	6.91819	0.035112	100	1.39817	0.289239	8.22454	1.70141
6N	279	297	RILKNCYKATPENGKVIVM	17	2176.19	6.95601	0.017932	1000	2.36508	0.316941	13.9122	1.86436
6N	279	297	RILKNCYKATPENGKVIVM	17	2176.19	6.95319	0.003312	10000	3.24079	0.510581	19.0635	3.00342
WT	279	297	RILKNCYKATPENGKVIVM	17	2176.19	6.97452	0.0213	0	0	0	0	0
WT	279	297	RILKNCYKATPENGKVIVM	17	2176.19	7.01966	0.023007	10	1.3577	0.238563	7.98649	1.40331
WT	279	297	RILKNCYKATPENGKVIVM	17	2176.19	7.01518	0.011756	30	1.40088	0.185477	8.24044	1.09104
WT	279	297	RILKNCYKATPENGKVIVM	17	2176.19	6.90022	0.020721	100	1.54639	0.227353	9.09641	1.33737
WT	279	297	RILKNCYKATPENGKVIVM	17	2176.19	6.92716	0.012422	1000	2.44599	0.430953	14.3882	2.53502
WT	279	297	RILKNCYKATPENGKVIVM	17	2176.19	6.90385	0.030955	10000	3.43585	0.329819	20.2109	1.94011
6N	286	297	KATPENGKVIVM	10	1285.71	6.90153	0.011094	0	0	0	0	0
6N	286	297	KATPENGKVIVM	10	1285.71	6.93308	0.012302	10	1.13045	0.141204	11.3045	1.41204
6N	286	297	KATPENGKVIVM	10	1285.71	6.96283	0.015357	30	1.15451	0.128584	11.5451	1.28584
6N	286	297	KATPENGKVIVM	10	1285.71	6.81901	0.029004	100	1.25	0.138232	12.5	1.38232
6N	286	297	KATPENGKVIVM	10	1285.71	6.85385	0.015454	1000	1.76374	0.138531	17.6374	1.38531
6N	286	297	KATPENGKVIVM	10	1285.71	6.85241	0.001714	10000	2.44767	0.157744	24.4767	1.57744
WT	286	297	KATPENGKVIVM	10	1285.71	6.8995	0.016852	0	0	0	0	0
WT	286	297	KATPENGKVIVM	10	1285.71	6.93656	0.017898	10	1.20964	0.165059	12.0964	1.65059
WT	286	297	KATPENGKVIVM	10	1285.71	6.92867	0.009027	30	1.25459	0.160255	12.5459	1.60255
WT	286	297	KATPENGKVIVM	10	1285.71	6.81601	0.017847	100	1.32991	0.162804	13.2991	1.62804
WT	286	297	KATPENGKVIVM	10	1285.71	6.84038	0.009455	1000	1.82368	0.187181	18.2368	1.87181
WT	286	297	KATPENGKVIVM	10	1285.71	6.82077	0.023452	10000	2.50558	0.16828	25.0558	1.6828
WT	298	310	NSVVPETPEVSSS	10	1330.62	6.93087	0.00171	0	0	0	0	0
WT	298	310	NSVVPETPEVSSS	10	1330.62	6.94254	0.004636	10	4.70274	0.088473	47.0274	0.88473
WT	298	310	NSVVPETPEVSSS	10	1330.62	6.93301	0.005409	30	4.84863	0.031365	48.4863	0.31365
WT	298	310	NSVVPETPEVSSS	10	1330.62	6.83968	0.006485	100	4.59525	0.056636	45.9525	0.56636
WT	298	310	NSVVPETPEVSSS	10	1330.62	6.85057	0.000667	1000	5.01574	0.033072	50.1574	0.33072
WT	298	310	NSVVPETPEVSSS	10	1330.62	6.84339	0.002107	10000	5.3397	0.086499	53.397	0.86499
WT	298	311	NSVVPETPEVSSSA	11	1401.66	7.06355	0.002247	0	0	0	0	0
WT	298	311	NSVVPETPEVSSSA	11	1401.66	7.06594	0.004057	10	4.61187	0.144886	41.9261	1.31715
WT	298	311	NSVVPETPEVSSSA	11	1401.66	7.05733	0.005215	30	4.89589	0.18316	44.5081	1.66509
WT	298	311	NSVVPETPEVSSSA	11	1401.66	6.96806	0.007432	100	4.74743	0.134533	43.1585	1.22303
WT	298	311	NSVVPETPEVSSSA	11	1401.66	6.97737	0.002886	1000	5.18148	0.129077	47.1043	1.17343
WT	298	311	NSVVPETPEVSSSA	11	1401.66	6.97058	0.002281	10000	5.31128	0.196664	48.2844	1.78785
WT	298	313	NSVVPETPEVSSSARE	13	1686.81	6.68477	0.006209	0	0	0	0	0
WT	298	313	NSVVPETPEVSSSARE	13	1686.81	6.7084	0.003166	10	5.03355	0.019515	38.7197	0.150115
WT	298	313	NSVVPETPEVSSSARE	13	1686.81	6.70317	0.004069	30	5.48047	0.039159	42.1574	0.301223
WT	298	313	NSVVPETPEVSSSARE	13	1686.81	6.58594	0.00743	100	5.64501	0.007286	43.4231	0.0560462
WT	298	313	NSVVPETPEVSSSARE	13	1686.81	6.59498	0.000783	1000	6.49802	0.028203	49.9848	0.216946
WT	298	313	NSVVPETPEVSSSARE	13	1686.81	6.58828	0.006608	10000	6.89833	0.048995	53.0641	0.376885
WT	298	316	NSVVPETPEVSSSARETSL	16	1987.97	7.40874	0.003953	0	0	0	0	0
WT	298	316	NSVVPETPEVSSSARETSL	16	1987.97	7.41127	0.005909	10	4.58854	0.250704	28.6784	1.5669
WT	298	316	NSVVPETPEVSSSARETSL	16	1987.97	7.41441	0.008716	30	4.95833	0.250659	30.9895	1.56662
WT	298	316	NSVVPETPEVSSSARETSL	16	1987.97	7.33436	0.009733	100	5.07443	0.259632	31.7152	1.6227
WT	298	316	NSVVPETPEVSSSARETSL	16	1987.97	7.34216	0.005366	1000	6.20723	0.351811	38.7952	2.19882
WT	298	316	NSVVPETPEVSSSARETSL	16	1987.97	7.33527	0.003685	10000	7.58008	0.495637	47.3755	3.09773
WT	298	317	NSVVPETPEVSSSARETSLL	17	2101.05	8.08079	0.003544	0	0	0	0	0
WT	298	317	NSVVPETPEVSSSARETSLL	17	2101.05	8.08143	0.005726	10	4.36751	0.191841	25.6912	1.12848
WT	298	317	NSVVPETPEVSSSARETSLL	17	2101.05	8.08363	0.006458	30	4.69555	0.198239	27.6209	1.16611
WT	298	317	NSVVPETPEVSSSARETSLL	17	2101.05	8.02702	0.011967	100	4.81578	0.189216	28.3281	1.11304
WT	298	317	NSVVPETPEVSSSARETSLL	17	2101.05	8.03235	0.002843	1000	5.91028	0.256105	34.7664	1.5065
WT	298	317	NSVVPETPEVSSSARETSLL	17	2101.05	8.02758	0.005767	10000	7.3123	0.461135	43.0135	2.71256
WT	298	318	NSVVPETPEVSSSARETSLLD	18	2216.08	7.84903	0.004968	0	0	0	0	0
WT	298	318	NSVVPETPEVSSSARETSLLD	18	2216.08	7.85949	0.006418	10	4.70411	0.190125	26.134	1.05625
WT	298	318	NSVVPETPEVSSSARETSLLD	18	2216.08	7.85816	0.006613	30	5.0038	0.142366	27.7989	0.790922
WT	298	318	NSVVPETPEVSSSARETSLLD	18	2216.08	7.78973	0.007261	100	5.19417	0.148646	28.8565	0.825811
WT	298	318	NSVVPETPEVSSSARETSLLD	18	2216.08	7.79164	0.003273	1000	6.3535	0.191932	35.2972	1.06629
WT	298	318	NSVVPETPEVSSSARETSLLD	18	2216.08	7.78529	0.003377	10000	7.92434	0.147773	44.0241	0.820961
6N	316	320	LLDVL	4	571.358	9.46909	0.00436	0	0	0	0	0
6N	316	320	LLDVL	4	571.358	9.47604	0.008276	10	0.196811	0.043278	4.92028	1.08195
6N	316	320	LLDVL	4	571.358	9.47909	0.035053	30	0.130995	0.011304	3.27488	0.2826
6N	316	320	LLDVL	4	571.358	9.48435	0.005036	100	0.101695	0.022355	2.54237	0.558875
6N	316	320	LLDVL	4	571.358	9.48709	0.003355	1000	0.134697	0.023323	3.36743	0.583075
6N	316	320	LLDVL	4	571.358	9.48249	0.002442	10000	0.265098	0.017815	6.62745	0.445375
WT	316	320	LLDVL	4	571.358	9.46849	0.003371	0	0	0	0	0
WT	316	320	LLDVL	4	571.358	9.47785	0.005819	10	0.092589	0.03311	2.31473	0.82775
WT	316	320	LLDVL	4	571.358	9.49163	0.010377	30	0.05805	0.009944	1.45125	0.2486
WT	316	320	LLDVL	4	571.358	9.4823	0.008061	100	0.055455	0.025527	1.38637	0.638175
WT	316	320	LLDVL	4	571.358	9.48637	0.003484	1000	0.080593	0.01232	2.01483	0.308
WT	316	320	LLDVL	4	571.358	9.48061	0.004121	10000	0.104233	0.014713	2.60583	0.367825
WT	321	335	LMTRDGGGRERTQKE	14	1732.86	4.62277	0.007121	0	0	0	0	0
WT	321	335	LMTRDGGGRERTQKE	14	1732.86	4.60774	0.00374	10	2.49383	0.166122	17.813	1.18659
WT	321	335	LMTRDGGGRERTQKE	14	1732.86	4.59499	0.002746	30	2.70618	0.2226	19.3299	1.59
WT	321	335	LMTRDGGGRERTQKE	14	1732.86	4.50709	0.010992	100	2.86566	0.167725	20.469	1.19804
WT	321	335	LMTRDGGGRERTQKE	14	1732.86	4.50213	0.007179	1000	3.87058	0.167238	27.647	1.19456
WT	321	335	LMTRDGGGRERTQKE	14	1732.86	4.5042	0.003995	10000	5.06663	0.259656	36.1902	1.85469
WT	321	338	LMTRDGGGRERTQKEFTE	17	2110.02	5.82397	0.010718	0	0	0	0	0
WT	321	338	LMTRDGGGRERTQKEFTE	17	2110.02	5.8385	0.009449	10	2.39727	0.062346	14.1016	0.366741
WT	321	338	LMTRDGGGRERTQKEFTE	17	2110.02	5.829	0.006605	30	2.63613	0.031721	15.5066	0.186594
WT	321	338	LMTRDGGGRERTQKEFTE	17	2110.02	5.72672	0.012335	100	2.82304	0.026927	16.6061	0.158394
WT	321	338	LMTRDGGGRERTQKEFTE	17	2110.02	5.73014	0.006309	1000	3.86518	0.054086	22.7363	0.318153
WT	321	338	LMTRDGGGRERTQKEFTE	17	2110.02	5.72039	0.009828	10000	5.6607	0.053538	33.2982	0.314929
WT	321	339	LMTRDGGGRERTQKEFTEL	18	2223.11	7.06569	0.01879	0	0	0	0	0
WT	321	339	LMTRDGGGRERTQKEFTEL	18	2223.11	7.10806	0.014543	10	2.06311	0.083062	11.4617	0.461456
WT	321	339	LMTRDGGGRERTQKEFTEL	18	2223.11	7.09557	0.010057	30	2.25913	0.082856	12.5507	0.460311
WT	321	339	LMTRDGGGRERTQKEFTEL	18	2223.11	6.98651	0.019471	100	2.38312	0.084418	13.2395	0.468989
WT	321	339	LMTRDGGGRERTQKEFTEL	18	2223.11	7.00779	0.008848	1000	3.26514	0.108178	18.1397	0.600989
WT	321	339	LMTRDGGGRERTQKEFTEL	18	2223.11	6.98197	0.028947	10000	4.97621	0.089836	27.6456	0.499089
6N	339	350	LAIGAGFKGINF	11	1206.68	9.14348	0.00558	0	0	0	0	0
6N	339	350	LAIGAGFKGINF	11	1206.68	9.15067	0.004894	10	1.62092	0.09344	14.7357	0.849455
6N	339	350	LAIGAGFKGINF	11	1206.68	9.14856	0.036311	30	1.93707	0.102124	17.6097	0.9284
6N	339	350	LAIGAGFKGINF	11	1206.68	9.14761	0.004898	100	2.23853	0.092601	20.3503	0.841827
6N	339	350	LAIGAGFKGINF	11	1206.68	9.15002	0.00362	1000	3.78366	0.114488	34.3969	1.0408
6N	339	350	LAIGAGFKGINF	11	1206.68	9.14648	0.00383	10000	4.5593	0.096593	41.4482	0.878118
WT	339	350	LAIGAGFKGINF	11	1206.68	9.13941	0.003744	0	0	0	0	0
WT	339	350	LAIGAGFKGINF	11	1206.68	9.15173	0.007035	10	1.68743	0.095532	15.3403	0.868473
WT	339	350	LAIGAGFKGINF	11	1206.68	9.1648	0.00733	30	1.95973	0.091965	17.8157	0.836045
WT	339	350	LAIGAGFKGINF	11	1206.68	9.14758	0.006984	100	2.32713	0.09611	21.1558	0.873727
WT	339	350	LAIGAGFKGINF	11	1206.68	9.14745	0.002953	1000	4.09809	0.095157	37.2554	0.865064
WT	339	350	LAIGAGFKGINF	11	1206.68	9.14309	0.003929	10000	4.6581	0.096826	42.3463	0.880236
6N	340	349	AIGAGFKGIN	9	946.523	7.48512	0.00612	0	0	0	0	0
6N	340	349	AIGAGFKGIN	9	946.523	7.49055	0.004833	10	1.08352	0.012588	12.0391	0.139867
6N	340	349	AIGAGFKGIN	9	946.523	7.49996	0.002405	30	1.3966	0.007565	15.5177	0.0840556
6N	340	349	AIGAGFKGIN	9	946.523	7.41375	0.004506	100	1.83066	0.006107	20.3407	0.0678556
6N	340	349	AIGAGFKGIN	9	946.523	7.41881	0.002031	1000	3.29992	0.019792	36.6658	0.219911
6N	340	349	AIGAGFKGIN	9	946.523	7.41733	0.002598	10000	3.97647	0.02574	44.183	0.286
WT	340	349	AIGAGFKGIN	9	946.523	7.48914	0.001405	0	0	0	0	0
WT	340	349	AIGAGFKGIN	9	946.523	7.50544	0.004716	10	1.15388	0.015496	12.8209	0.172178
WT	340	349	AIGAGFKGIN	9	946.523	7.49771	0.004972	30	1.45982	0.008538	16.2202	0.0948667
WT	340	349	AIGAGFKGIN	9	946.523	7.41793	0.006189	100	1.92724	0.014573	21.4137	0.161922
WT	340	349	AIGAGFKGIN	9	946.523	7.42155	0.000676	1000	3.46644	0.034886	38.5159	0.387622
WT	340	349	AIGAGFKGIN	9	946.523	7.41562	0.001486	10000	3.98985	0.030298	44.3317	0.336644
6N	340	350	AIGAGFKGINF	10	1093.59	8.81717	0.004076	0	0	0	0	0
6N	340	350	AIGAGFKGINF	10	1093.59	8.82027	0.005076	10	1.54785	0.042289	15.4785	0.42289
6N	340	350	AIGAGFKGINF	10	1093.59	8.81435	0.037193	30	1.84627	0.051636	18.4627	0.51636
6N	340	350	AIGAGFKGINF	10	1093.59	8.79439	0.005759	100	2.161	0.040879	21.61	0.40879
6N	340	350	AIGAGFKGINF	10	1093.59	8.79775	0.0043	1000	3.49712	0.047889	34.9712	0.47889
6N	340	350	AIGAGFKGINF	10	1093.59	8.79577	0.002063	10000	4.2203	0.0615	42.203	0.615
WT	340	350	AIGAGFKGINF	10	1093.59	8.81175	0.002151	0	0	0	0	0
WT	340	350	AIGAGFKGINF	10	1093.59	8.82095	0.006387	10	1.62	0.034691	16.2	0.34691
WT	340	350	AIGAGFKGINF	10	1093.59	8.82946	0.009336	30	1.8633	0.03012	18.633	0.3012
WT	340	350	AIGAGFKGINF	10	1093.59	8.79302	0.006281	100	2.18405	0.027676	21.8405	0.27676
WT	340	350	AIGAGFKGINF	10	1093.59	8.7955	0.002184	1000	3.6967	0.052964	36.967	0.52964
WT	340	350	AIGAGFKGINF	10	1093.59	8.79103	0.002394	10000	4.22611	0.044016	42.2611	0.44016
6N	342	350	GAGFKGINF	8	909.47	8.81598	0.003929	0	0	0	0	0
6N	342	350	GAGFKGINF	8	909.47	8.82567	0.002222	10	1.47094	0.018454	18.3867	0.230675
6N	342	350	GAGFKGINF	8	909.47	8.81943	0.037059	30	1.7594	0.033142	21.9925	0.414275
6N	342	350	GAGFKGINF	8	909.47	8.79828	0.006365	100	2.05758	0.026908	25.7198	0.33635
6N	342	350	GAGFKGINF	8	909.47	8.80203	0.004091	1000	3.22298	0.03268	40.2873	0.4085
6N	342	350	GAGFKGINF	8	909.47	8.79982	0.002517	10000	3.83897	0.02925	47.9871	0.365625
WT	342	350	GAGFKGINF	8	909.47	8.81	0.002856	0	0	0	0	0
WT	342	350	GAGFKGINF	8	909.47	8.82976	0.005459	10	1.52638	0.028419	19.0798	0.355237
WT	342	350	GAGFKGINF	8	909.47	8.83273	0.007687	30	1.7969	0.01293	22.4612	0.161625
WT	342	350	GAGFKGINF	8	909.47	8.79613	0.00739	100	2.07448	0.014171	25.931	0.177138
WT	342	350	GAGFKGINF	8	909.47	8.79848	0.001567	1000	3.39225	0.053396	42.4031	0.66745
WT	342	350	GAGFKGINF	8	909.47	8.7946	0.002212	10000	3.80706	0.021981	47.5882	0.274763
6N	344	350	GFKGINF	6	781.412	8.81379	0.003557	0	0	0	0	0
6N	344	350	GFKGINF	6	781.412	8.82467	0.000876	10	1.41911	0.021736	23.6518	0.362267
6N	344	350	GFKGINF	6	781.412	8.81976	0.03699	30	1.65345	0.033	27.5574	0.55
6N	344	350	GFKGINF	6	781.412	8.79625	0.005354	100	1.91637	0.020987	31.9396	0.349783
6N	344	350	GFKGINF	6	781.412	8.80047	0.003916	1000	2.96609	0.038987	49.4349	0.649783
6N	344	350	GFKGINF	6	781.412	8.79779	0.001965	10000	3.47569	0.042768	57.9282	0.7128
WT	344	350	GFKGINF	6	781.412	8.80657	0.001494	0	0	0	0	0
WT	344	350	GFKGINF	6	781.412	8.82804	0.006041	10	1.47935	0.030574	24.6559	0.509567
WT	344	350	GFKGINF	6	781.412	8.83204	0.006916	30	1.68595	0.021406	28.0991	0.356767
WT	344	350	GFKGINF	6	781.412	8.79413	0.006686	100	1.93651	0.020555	32.2752	0.342583
WT	344	350	GFKGINF	6	781.412	8.79646	0.001848	1000	3.133	0.025335	52.2167	0.42225
WT	344	350	GFKGINF	6	781.412	8.79348	0.001859	10000	3.52045	0.037963	58.6741	0.632717
6N	354	359	VCNLHI	5	697.358	9.63075	0.005008	0	0	0	0	0
6N	354	359	VCNLHI	5	697.358	9.63398	0.006846	10	0.73939	0.007806	14.7878	0.15612
6N	354	359	VCNLHI	5	697.358	9.63288	0.034935	30	0.823687	0.00818	16.4737	0.1636
6N	354	359	VCNLHI	5	697.358	9.64498	0.00613	100	0.813953	0.022729	16.2791	0.45458
6N	354	359	VCNLHI	5	697.358	9.64615	0.006726	1000	1.23353	0.012288	24.6705	0.24576
6N	354	359	VCNLHI	5	697.358	9.64068	0.002721	10000	2.1583	0.012436	43.166	0.24872
WT	354	359	VCNLHI	5	697.358	9.62876	0.004542	0	0	0	0	0
WT	354	359	VCNLHI	5	697.358	9.63277	0.009567	10	0.742356	0.013725	14.8471	0.2745
WT	354	359	VCNLHI	5	697.358	9.6487	0.008586	30	0.828462	0.016911	16.5692	0.33822
WT	354	359	VCNLHI	5	697.358	9.64215	0.009986	100	0.801615	0.014939	16.0323	0.29878
WT	354	359	VCNLHI	5	697.358	9.64654	0.004357	1000	1.2006	0.013262	24.012	0.26524
WT	354	359	VCNLHI	5	697.358	9.63866	0.005788	10000	2.12788	0.016969	42.5576	0.33938
6N	358	362	HIMEF	4	675.305	8.28566	0.004584	0	0	0	0	0
6N	358	362	HIMEF	4	675.305	8.29058	0.006971	10	0.096198	0.034068	2.40495	0.8517
6N	358	362	HIMEF	4	675.305	8.2888	0.035657	30	0.080142	0.016569	2.00355	0.414225
6N	358	362	HIMEF	4	675.305	8.23579	0.006354	100	0.087888	0.018783	2.1972	0.469575
6N	358	362	HIMEF	4	675.305	8.23921	0.003337	1000	0.102681	0.014728	2.56702	0.3682
6N	358	362	HIMEF	4	675.305	8.23954	0.003383	10000	0.074375	0.018032	1.85938	0.4508
WT	358	362	HIMEF	4	675.305	8.27745	0.002396	0	0	0	0	0
WT	358	362	HIMEF	4	675.305	8.29134	0.003417	10	0.107907	0.016508	2.69768	0.4127
WT	358	362	HIMEF	4	675.305	8.29731	0.005851	30	0.096939	0.008689	2.42347	0.217225
WT	358	362	HIMEF	4	675.305	8.23089	0.008387	100	0.080884	0.015142	2.0221	0.37855
WT	358	362	HIMEF	4	675.305	8.23638	0.001514	1000	0.066801	0.007023	1.67002	0.175575
WT	358	362	HIMEF	4	675.305	8.23303	0.001983	10000	0.083375	0.009756	2.08438	0.2439
6N	358	364	HIMEFFK	6	950.468	8.12387	0.004295	0	0	0	0	0
6N	358	364	HIMEFFK	6	950.468	8.12752	0.005897	10	0.096004	0.023709	1.60007	0.39515
6N	358	364	HIMEFFK	6	950.468	8.12767	0.028323	30	0.109342	0.034002	1.82237	0.5667
6N	358	364	HIMEFFK	6	950.468	8.07531	0.005847	100	0.083134	0.029637	1.38557	0.49395
6N	358	364	HIMEFFK	6	950.468	8.07676	0.003371	1000	0.231102	0.023401	3.8517	0.390017
6N	358	364	HIMEFFK	6	950.468	8.0771	0.003616	10000	0.714801	0.024302	11.9134	0.405033
WT	358	364	HIMEFFK	6	950.468	8.1157	0.003058	0	0	0	0	0
WT	358	364	HIMEFFK	6	950.468	8.13156	0.00405	10	0.08852	0.039951	1.47533	0.66585
WT	358	364	HIMEFFK	6	950.468	8.13338	0.005083	30	0.103864	0.022138	1.73107	0.368967
WT	358	364	HIMEFFK	6	950.468	8.07204	0.008166	100	0.098814	0.026224	1.6469	0.437067
WT	358	364	HIMEFFK	6	950.468	8.07495	0.002683	1000	0.256406	0.020599	4.27343	0.343317
WT	358	364	HIMEFFK	6	950.468	8.07062	0.002166	10000	0.722542	0.025423	12.0424	0.423717

## Sheet: RgANMT_Residues
WT	Deuterium uptake (%)						6N	Deuterium uptake (%)						WT versus 6N	Difference in deuterium uptake (%)
	HDX time (s)							HDX time (s)							HDX time (s)					Maximal diff.
Residue	10	30	100	1000	10000	Maximal	Residue	10	30	100	1000	10000	Maximal	Residue	10	30	100	1000	10000	Lowest	Highest
-1	30.3	30.5	28.5	28.1	28.1	30.5	-1	30.4	30.8	28.7	28.7	28.4	30.8	-1	-0.1	-0.3	-0.2	-0.6	-0.3	-0.6	-0.1
0	30.3	30.5	28.5	28.1	28.1	30.5	0	30.4	30.8	28.7	28.7	28.4	30.8	0	-0.1	-0.3	-0.2	-0.6	-0.3	-0.6	-0.1
1	30.3	30.5	28.5	28.1	28.1	30.5	1	30.4	30.8	28.7	28.7	28.4	30.8	1	-0.1	-0.3	-0.2	-0.6	-0.3	-0.6	-0.1
2	30.3	30.5	28.5	28.1	28.1	30.5	2	30.4	30.8	28.7	28.7	28.4	30.8	2	-0.1	-0.3	-0.2	-0.6	-0.3	-0.6	-0.1
3	30.3	30.5	28.5	28.1	28.1	30.5	3	30.4	30.8	28.7	28.7	28.4	30.8	3	-0.1	-0.3	-0.2	-0.6	-0.3	-0.6	-0.1
4	30.3	30.5	28.5	28.1	28.1	30.5	4	30.4	30.8	28.7	28.7	28.4	30.8	4	-0.1	-0.3	-0.2	-0.6	-0.3	-0.6	-0.1
5	30.3	30.5	28.5	28.1	28.1	30.5	5	30.4	30.8	28.7	28.7	28.4	30.8	5	-0.1	-0.3	-0.2	-0.6	-0.3	-0.6	-0.1
6	30.3	30.5	28.5	28.1	28.1	30.5	6	30.4	30.8	28.7	28.7	28.4	30.8	6	-0.1	-0.3	-0.2	-0.6	-0.3	-0.6	-0.1
7	30.3	30.5	28.5	28.1	28.1	30.5	7	30.4	30.8	28.7	28.7	28.4	30.8	7	-0.1	-0.3	-0.2	-0.6	-0.3	-0.6	-0.1
8	30.3	30.5	28.5	28.1	28.1	30.5	8	30.4	30.8	28.7	28.7	28.4	30.8	8	-0.1	-0.3	-0.2	-0.6	-0.3	-0.6	-0.1
9	30.3	30.5	28.5	28.1	28.1	30.5	9	30.4	30.8	28.7	28.7	28.4	30.8	9	-0.1	-0.3	-0.2	-0.6	-0.3	-0.6	-0.1
10	30.3	30.5	28.5	28.1	28.1	30.5	10	30.4	30.8	28.7	28.7	28.4	30.8	10	-0.1	-0.3	-0.2	-0.6	-0.3	-0.6	-0.1
11	30.3	30.5	28.5	28.1	28.1	30.5	11	30.4	30.8	28.7	28.7	28.4	30.8	11	-0.1	-0.3	-0.2	-0.6	-0.3	-0.6	-0.1
12	30.3	30.5	28.5	28.1	28.1	30.5	12	30.4	30.8	28.7	28.7	28.4	30.8	12	-0.1	-0.3	-0.2	-0.6	-0.3	-0.6	-0.1
13	30.3	30.5	28.5	28.1	28.1	30.5	13	30.4	30.8	28.7	28.7	28.4	30.8	13	-0.1	-0.3	-0.2	-0.6	-0.3	-0.6	-0.1
14	30.3	30.5	28.5	28.1	28.1	30.5	14	30.4	30.8	28.7	28.7	28.4	30.8	14	-0.1	-0.3	-0.2	-0.6	-0.3	-0.6	-0.1
15	30.3	30.5	28.5	28.1	28.1	30.5	15	30.4	30.8	28.7	28.7	28.4	30.8	15	-0.1	-0.3	-0.2	-0.6	-0.3	-0.6	-0.1
16	30.3	30.5	28.5	28.1	28.1	30.5	16	30.4	30.8	28.7	28.7	28.4	30.8	16	-0.1	-0.3	-0.2	-0.6	-0.3	-0.6	-0.1
17							17							17
18	32.7	30.5	29.2	30.8	29	32.7	18	31.4	30.4	29.4	29.2	29.3	31.4	18	1.3	0.1	-0.2	1.6	-0.3	-0.3	1.6
19	32.7	30.5	29.2	30.8	29	32.7	19	31.4	30.4	29.4	29.2	29.3	31.4	19	1.3	0.1	-0.2	1.6	-0.3	-0.3	1.6
20	32.7	30.5	29.2	30.8	29	32.7	20	31.4	30.4	29.4	29.2	29.3	31.4	20	1.3	0.1	-0.2	1.6	-0.3	-0.3	1.6
21	32.7	30.5	29.2	30.8	29	32.7	21	31.4	30.4	29.4	29.2	29.3	31.4	21	1.3	0.1	-0.2	1.6	-0.3	-0.3	1.6
22	32.7	30.5	29.2	30.8	29	32.7	22	31.4	30.4	29.4	29.2	29.3	31.4	22	1.3	0.1	-0.2	1.6	-0.3	-0.3	1.6
23	34.6	35.6	32.1	31.8	32.1	35.6	23	33.8	35	32	32.5	31.6	35	23	0.8	0.6	0.1	-0.7	0.5	-0.7	0.8
24	34.6	35.6	32.1	31.8	32.1	35.6	24	33.8	35	32	32.5	31.6	35	24	0.8	0.6	0.1	-0.7	0.5	-0.7	0.8
25	26	28.2	30.3	40.2	43.1	43.1	25	26	27.3	28.2	38	42.8	42.8	25	0	0.9	2.1	2.2	0.3	0	2.2
26	3.2	3.4	3.7	9.1	12.6	12.6	26	3.3	3.7	4	8.8	14.6	14.6	26	-0.1	-0.3	-0.3	0.3	-2	-2	0.3
27	3.2	3.4	3.7	9.1	12.6	12.6	27	3.3	3.7	4	8.8	14.6	14.6	27	-0.1	-0.3	-0.3	0.3	-2	-2	0.3
28	3.2	3.4	3.7	9.1	12.6	12.6	28	3.3	3.7	4	8.8	14.6	14.6	28	-0.1	-0.3	-0.3	0.3	-2	-2	0.3
29	3.2	3.4	3.7	9.1	12.6	12.6	29	3.3	3.7	4	8.8	14.6	14.6	29	-0.1	-0.3	-0.3	0.3	-2	-2	0.3
30	3.2	3.4	3.7	9.1	12.6	12.6	30	3.3	3.7	4	8.8	14.6	14.6	30	-0.1	-0.3	-0.3	0.3	-2	-2	0.3
31	3.5	3.8	4.5	9.7	14	14	31	3.5	3	4.3	8.3	14.7	14.7	31	0	0.8	0.2	1.4	-0.7	-0.7	1.4
32	8.4	9.2	11	18.8	21.9	21.9	32	8.6	9.2	10.7	17.6	22.4	22.4	32	-0.2	0	0.3	1.2	-0.5	-0.5	1.2
33	8.4	9.2	11	18.8	21.9	21.9	33	8.6	9.2	10.7	17.6	22.4	22.4	33	-0.2	0	0.3	1.2	-0.5	-0.5	1.2
34							34							34
35	2.8	2.5	2.2	5.2	13.6	13.6	35	2.7	2.5	2.1	4.7	13.7	13.7	35	0.1	0	0.1	0.5	-0.1	-0.1	0.5
36	3.2	3	3.3	7.3	21.6	21.6	36	2.8	3.5	3.2	7.7	21.3	21.3	36	0.4	-0.5	0.1	-0.4	0.3	-0.5	0.4
37	3.2	3	3.3	7.3	21.6	21.6	37	2.8	3.5	3.2	7.7	21.3	21.3	37	0.4	-0.5	0.1	-0.4	0.3	-0.5	0.4
38	2.9	3	4.2	7.9	18.9	18.9	38	3.2	3.1	2.5	6.8	17.5	17.5	38	-0.3	-0.1	1.7	1.1	1.4	-0.3	1.7
39	3.1	2.9	2.4	6.6	18.8	18.8	39	3.4	3.1	2.7	6.5	18.6	18.6	39	-0.3	-0.2	-0.3	0.1	0.2	-0.3	0.2
40	3.1	2.9	2.4	6.6	18.8	18.8	40	3.4	3.1	2.7	6.5	18.6	18.6	40	-0.3	-0.2	-0.3	0.1	0.2	-0.3	0.2
41	3.1	2.9	2.4	6.6	18.8	18.8	41	3.4	3.1	2.7	6.5	18.6	18.6	41	-0.3	-0.2	-0.3	0.1	0.2	-0.3	0.2
42	3.1	2.9	2.4	6.6	18.8	18.8	42	3.4	3.1	2.7	6.5	18.6	18.6	42	-0.3	-0.2	-0.3	0.1	0.2	-0.3	0.2
43	3.1	2.9	2.4	6.6	18.8	18.8	43	3.4	3.1	2.7	6.5	18.6	18.6	43	-0.3	-0.2	-0.3	0.1	0.2	-0.3	0.2
44	3.1	2.9	2.4	6.6	18.8	18.8	44	3.4	3.1	2.7	6.5	18.6	18.6	44	-0.3	-0.2	-0.3	0.1	0.2	-0.3	0.2
45	14.3	15.3	15.8	26.1	48.7	48.7	45	13.8	14.9	15.6	25	46.2	46.2	45	0.5	0.4	0.2	1.1	2.5	0.2	2.5
46	2.9	2.6	3.3	12.5	35.9	35.9	46	3.1	2.4	3.7	13	37.4	37.4	46	-0.2	0.2	-0.4	-0.5	-1.5	-1.5	0.2
47	2.9	2.6	3.3	12.5	35.9	35.9	47	3.1	2.4	3.7	13	37.4	37.4	47	-0.2	0.2	-0.4	-0.5	-1.5	-1.5	0.2
48	2.9	2.6	3.3	12.5	35.9	35.9	48	3.1	2.4	3.7	13	37.4	37.4	48	-0.2	0.2	-0.4	-0.5	-1.5	-1.5	0.2
49	2.9	2.6	3.3	12.5	35.9	35.9	49	3.1	2.4	3.7	13	37.4	37.4	49	-0.2	0.2	-0.4	-0.5	-1.5	-1.5	0.2
50	10.7	11.7	11.3	19.4	36.2	36.2	50	10.8	11.8	11.3	19.9	37.5	37.5	50	-0.1	-0.1	0	-0.5	-1.3	-1.3	0
51	14.7	17.9	22.3	31.6	45.3	45.3	51	14.9	18.1	22.3	31.5	46.1	46.1	51	-0.2	-0.2	0	0.1	-0.8	-0.8	0.1
52	16.7	18.4	20.7	28.5	30	30	52	16.8	18.9	21	28.4	30.7	30.7	52	-0.1	-0.5	-0.3	0.1	-0.7	-0.7	0.1
53	16.7	18.4	20.7	28.5	30	30	53	16.8	18.9	21	28.4	30.7	30.7	53	-0.1	-0.5	-0.3	0.1	-0.7	-0.7	0.1
54	16.7	18.4	20.7	28.5	30	30	54	16.8	18.9	21	28.4	30.7	30.7	54	-0.1	-0.5	-0.3	0.1	-0.7	-0.7	0.1
55	16.7	18.4	20.7	28.5	30	30	55	16.8	18.9	21	28.4	30.7	30.7	55	-0.1	-0.5	-0.3	0.1	-0.7	-0.7	0.1
56	16.7	18.4	20.7	28.5	30	30	56	16.8	18.9	21	28.4	30.7	30.7	56	-0.1	-0.5	-0.3	0.1	-0.7	-0.7	0.1
57	16.7	18.4	20.7	28.5	30	30	57	16.8	18.9	21	28.4	30.7	30.7	57	-0.1	-0.5	-0.3	0.1	-0.7	-0.7	0.1
58	16.7	18.4	20.7	28.5	30	30	58	16.8	18.9	21	28.4	30.7	30.7	58	-0.1	-0.5	-0.3	0.1	-0.7	-0.7	0.1
59	16.7	18.4	20.7	28.5	30	30	59	16.8	18.9	21	28.4	30.7	30.7	59	-0.1	-0.5	-0.3	0.1	-0.7	-0.7	0.1
60	16.7	18.4	20.7	28.5	30	30	60	16.8	18.9	21	28.4	30.7	30.7	60	-0.1	-0.5	-0.3	0.1	-0.7	-0.7	0.1
61	16.7	18.4	20.7	28.5	30	30	61	16.8	18.9	21	28.4	30.7	30.7	61	-0.1	-0.5	-0.3	0.1	-0.7	-0.7	0.1
62	17.7	20.4	24.8	34.7	40	40	62	17.5	20.4	24.7	34.9	40.6	40.6	62	0.2	0	0.1	-0.2	-0.6	-0.6	0.2
63	17.7	20.4	24.8	34.7	40	40	63	17.5	20.4	24.7	34.9	40.6	40.6	63	0.2	0	0.1	-0.2	-0.6	-0.6	0.2
64	24.2	28.2	32.3	41	45.7	45.7	64	24.4	28.5	32.4	41.3	46.4	46.4	64	-0.2	-0.3	-0.1	-0.3	-0.7	-0.7	-0.1
65	24.2	28.2	32.3	41	45.7	45.7	65	24.4	28.5	32.4	41.3	46.4	46.4	65	-0.2	-0.3	-0.1	-0.3	-0.7	-0.7	-0.1
66	21.3	24.5	27.8	35.5	39.2	39.2	66	21.2	24.9	28.3	35.5	40.2	40.2	66	0.1	-0.4	-0.5	0	-1	-1	0.1
67	16.1	18.8	22.6	35.7	50.5	50.5	67	16.2	19	23	35.3	51.7	51.7	67	-0.1	-0.2	-0.4	0.4	-1.2	-1.2	0.4
68	16.1	18.8	22.6	35.7	50.5	50.5	68	16.2	19	23	35.3	51.7	51.7	68	-0.1	-0.2	-0.4	0.4	-1.2	-1.2	0.4
69	19.6	23.1	27.7	40.1	55.3	55.3	69	19.4	23.1	27.8	39.7	55.4	55.4	69	0.2	0	-0.1	0.4	-0.1	-0.1	0.4
70	21.2	25	30	43.8	59.7	59.7	70	20.8	24.3	29.5	42.9	58.8	58.8	70	0.4	0.7	0.5	0.9	0.9	0.4	0.9
71	21.2	25	30	43.8	59.7	59.7	71	20.8	24.3	29.5	42.9	58.8	58.8	71	0.4	0.7	0.5	0.9	0.9	0.4	0.9
72	23.6	28.1	33.8	45.4	54.7	54.7	72	23.6	28.2	34	44.5	55.2	55.2	72	0	-0.1	-0.2	0.9	-0.5	-0.5	0.9
73	23.6	28.1	33.8	45.4	54.7	54.7	73	23.6	28.2	34	44.5	55.2	55.2	73	0	-0.1	-0.2	0.9	-0.5	-0.5	0.9
74	23.6	28.1	33.8	45.4	54.7	54.7	74	23.6	28.2	34	44.5	55.2	55.2	74	0	-0.1	-0.2	0.9	-0.5	-0.5	0.9
75	23.6	28.1	33.8	45.4	54.7	54.7	75	23.6	28.2	34	44.5	55.2	55.2	75	0	-0.1	-0.2	0.9	-0.5	-0.5	0.9
76	23.6	28.1	33.8	45.4	54.7	54.7	76	23.6	28.2	34	44.5	55.2	55.2	76	0	-0.1	-0.2	0.9	-0.5	-0.5	0.9
77	23.6	28.1	33.8	45.4	54.7	54.7	77	23.6	28.2	34	44.5	55.2	55.2	77	0	-0.1	-0.2	0.9	-0.5	-0.5	0.9
78	23.6	28.1	33.8	45.4	54.7	54.7	78	23.6	28.2	34	44.5	55.2	55.2	78	0	-0.1	-0.2	0.9	-0.5	-0.5	0.9
79	23.6	28.1	33.8	45.4	54.7	54.7	79	23.6	28.2	34	44.5	55.2	55.2	79	0	-0.1	-0.2	0.9	-0.5	-0.5	0.9
80	23.6	28.1	33.8	45.4	54.7	54.7	80	23.6	28.2	34	44.5	55.2	55.2	80	0	-0.1	-0.2	0.9	-0.5	-0.5	0.9
81	19.9	23.7	28.9	39	48.3	48.3	81	19.7	23.5	28.6	37.7	47.3	47.3	81	0.2	0.2	0.3	1.3	1	0.2	1.3
82							82							82
83	2.2	1.7	0.8	1.5	2.2	2.2	83	1.9	1.5	0.8	1.5	3.7	3.7	83	0.3	0.2	0	0	-1.5	-1.5	0.3
84	2.2	1.7	0.8	1.5	2.2	2.2	84	1.9	1.5	0.8	1.5	3.7	3.7	84	0.3	0.2	0	0	-1.5	-1.5	0.3
85	2.2	1.7	0.8	1.5	2.2	2.2	85	1.9	1.5	0.8	1.5	3.7	3.7	85	0.3	0.2	0	0	-1.5	-1.5	0.3
86	2.2	1.7	0.8	1.5	2.2	2.2	86	1.9	1.5	0.8	1.5	3.7	3.7	86	0.3	0.2	0	0	-1.5	-1.5	0.3
87	2.2	1.7	0.8	1.5	2.2	2.2	87	1.9	1.5	0.8	1.5	3.7	3.7	87	0.3	0.2	0	0	-1.5	-1.5	0.3
88	2.2	1.7	0.8	1.5	2.2	2.2	88	1.9	1.5	0.8	1.5	3.7	3.7	88	0.3	0.2	0	0	-1.5	-1.5	0.3
89	3.5	3.8	5.9	7.8	11.3	11.3	89	3.7	4.6	6.6	8.2	12	12	89	-0.2	-0.8	-0.7	-0.4	-0.7	-0.8	-0.2
90	3.5	3.8	5.9	7.8	11.3	11.3	90	3.7	4.6	6.6	8.2	12	12	90	-0.2	-0.8	-0.7	-0.4	-0.7	-0.8	-0.2
91	9.7	11.5	11.7	12	17	17	91	9.4	11.4	11.7	14.5	16.5	16.5	91	0.3	0.1	0	-2.5	0.5	-2.5	0.5
92	9.7	11.5	11.7	12	17	17	92	9.4	11.4	11.7	14.5	16.5	16.5	92	0.3	0.1	0	-2.5	0.5	-2.5	0.5
93	9.7	11.5	11.7	12	17	17	93	9.4	11.4	11.7	14.5	16.5	16.5	93	0.3	0.1	0	-2.5	0.5	-2.5	0.5
94	9.7	11.5	11.7	12	17	17	94	9.4	11.4	11.7	14.5	16.5	16.5	94	0.3	0.1	0	-2.5	0.5	-2.5	0.5
95	9.7	11.5	11.7	12	17	17	95	9.4	11.4	11.7	14.5	16.5	16.5	95	0.3	0.1	0	-2.5	0.5	-2.5	0.5
96	9.7	11.5	11.7	12	17	17	96	9.4	11.4	11.7	14.5	16.5	16.5	96	0.3	0.1	0	-2.5	0.5	-2.5	0.5
97	53.7	53.6	49.8	52.4	56.6	56.6	97	52.8	52.9	49.2	52	56.3	56.3	97	0.9	0.7	0.6	0.4	0.3	0.3	0.9
98	45.7	45.7	42.3	45.5	50	50	98	45.1	45.8	42.1	45.9	50.1	50.1	98	0.6	-0.1	0.2	-0.4	-0.1	-0.4	0.6
99	45.7	45.7	42.3	45.5	50	50	99	45.1	45.8	42.1	45.9	50.1	50.1	99	0.6	-0.1	0.2	-0.4	-0.1	-0.4	0.6
100	45.7	45.7	42.3	45.5	50	50	100	45.1	45.8	42.1	45.9	50.1	50.1	100	0.6	-0.1	0.2	-0.4	-0.1	-0.4	0.6
101	45.7	45.7	42.3	45.5	50	50	101	45.1	45.8	42.1	45.9	50.1	50.1	101	0.6	-0.1	0.2	-0.4	-0.1	-0.4	0.6
102	45.7	45.7	42.3	45.5	50	50	102	45.1	45.8	42.1	45.9	50.1	50.1	102	0.6	-0.1	0.2	-0.4	-0.1	-0.4	0.6
103	45.7	45.7	42.3	45.5	50	50	103	45.1	45.8	42.1	45.9	50.1	50.1	103	0.6	-0.1	0.2	-0.4	-0.1	-0.4	0.6
104	45.7	45.7	42.3	45.5	50	50	104	45.1	45.8	42.1	45.9	50.1	50.1	104	0.6	-0.1	0.2	-0.4	-0.1	-0.4	0.6
105	45.7	45.7	42.3	45.5	50	50	105	45.1	45.8	42.1	45.9	50.1	50.1	105	0.6	-0.1	0.2	-0.4	-0.1	-0.4	0.6
106	45.7	45.7	42.3	45.5	50	50	106	45.1	45.8	42.1	45.9	50.1	50.1	106	0.6	-0.1	0.2	-0.4	-0.1	-0.4	0.6
107	24.2	25.6	27.1	35.1	40.6	40.6	107	23.8	25.7	26.9	34.7	41.7	41.7	107	0.4	-0.1	0.2	0.4	-1.1	-1.1	0.4
108	24.3	25.7	27.9	41.9	56.3	56.3	108	23.5	25.3	27.7	43.2	56.2	56.2	108	0.8	0.4	0.2	-1.3	0.1	-1.3	0.8
109	24.3	25.7	27.9	41.9	56.3	56.3	109	23.5	25.3	27.7	43.2	56.2	56.2	109	0.8	0.4	0.2	-1.3	0.1	-1.3	0.8
110	24.3	25.7	27.9	41.9	56.3	56.3	110	23.5	25.3	27.7	43.2	56.2	56.2	110	0.8	0.4	0.2	-1.3	0.1	-1.3	0.8
111	24.3	25.7	27.9	41.9	56.3	56.3	111	23.5	25.3	27.7	43.2	56.2	56.2	111	0.8	0.4	0.2	-1.3	0.1	-1.3	0.8
112	24.3	25.7	27.9	41.9	56.3	56.3	112	23.5	25.3	27.7	43.2	56.2	56.2	112	0.8	0.4	0.2	-1.3	0.1	-1.3	0.8
113	24.3	25.7	27.9	41.9	56.3	56.3	113	23.5	25.3	27.7	43.2	56.2	56.2	113	0.8	0.4	0.2	-1.3	0.1	-1.3	0.8
114	24.3	25.7	27.9	41.9	56.3	56.3	114	23.5	25.3	27.7	43.2	56.2	56.2	114	0.8	0.4	0.2	-1.3	0.1	-1.3	0.8
115	19.3	20.1	22.3	33.9	47	47	115	18.9	20	22.3	34.4	47.6	47.6	115	0.4	0.1	0	-0.5	-0.6	-0.6	0.4
116	27.2	29.7	32.8	38.1	36.4	38.1	116	24.8	27.3	31.8	35.4	38.1	38.1	116	2.4	2.4	1	2.7	-1.7	-1.7	2.7
117	29.1	32.5	34.6	40.4	40.1	40.4	117	26.1	29.4	32.6	38.9	40.1	40.1	117	3	3.1	2	1.5	0	0	3.1
118	29.1	32.5	34.6	40.4	40.1	40.4	118	26.1	29.4	32.6	38.9	40.1	40.1	118	3	3.1	2	1.5	0	0	3.1
119	29.1	32.5	34.6	40.4	40.1	40.4	119	26.1	29.4	32.6	38.9	40.1	40.1	119	3	3.1	2	1.5	0	0	3.1
120	29.1	32.5	34.6	40.4	40.1	40.4	120	26.1	29.4	32.6	38.9	40.1	40.1	120	3	3.1	2	1.5	0	0	3.1
121	29.1	32.5	34.6	40.4	40.1	40.4	121	26.1	29.4	32.6	38.9	40.1	40.1	121	3	3.1	2	1.5	0	0	3.1
122	29.1	32.5	34.6	40.4	40.1	40.4	122	26.1	29.4	32.6	38.9	40.1	40.1	122	3	3.1	2	1.5	0	0	3.1
123	29.1	32.5	34.6	40.4	40.1	40.4	123	26.1	29.4	32.6	38.9	40.1	40.1	123	3	3.1	2	1.5	0	0	3.1
124	29.1	32.5	34.6	40.4	40.1	40.4	124	26.1	29.4	32.6	38.9	40.1	40.1	124	3	3.1	2	1.5	0	0	3.1
125	29.1	32.5	34.6	40.4	40.1	40.4	125	26.1	29.4	32.6	38.9	40.1	40.1	125	3	3.1	2	1.5	0	0	3.1
126	29.1	32.5	34.6	40.4	40.1	40.4	126	26.1	29.4	32.6	38.9	40.1	40.1	126	3	3.1	2	1.5	0	0	3.1
127	29.1	32.5	34.6	40.4	40.1	40.4	127	26.1	29.4	32.6	38.9	40.1	40.1	127	3	3.1	2	1.5	0	0	3.1
128	29.1	32.5	34.6	40.4	40.1	40.4	128	26.1	29.4	32.6	38.9	40.1	40.1	128	3	3.1	2	1.5	0	0	3.1
129							129							129
130	13.4	15.3	19.6	24.9	31.3	31.3	130	12.5	13.8	16.6	24.3	27.6	27.6	130	0.9	1.5	3	0.6	3.7	0.6	3.7
131	16.6	19.7	23.3	29.7	36.3	36.3	131	16.4	17.8	20.6	28.8	31.3	31.3	131	0.2	1.9	2.7	0.9	5	0.2	5
132	16.4	18.6	22.6	29.2	34.6	34.6	132	14.3	16.5	19.2	27.7	29	29	132	2.1	2.1	3.4	1.5	5.6	1.5	5.6
133	20.8	25.8	30.4	37	47.9	47.9	133	21	22.7	26.9	38.1	42.1	42.1	133	-0.2	3.1	3.5	-1.1	5.8	-1.1	5.8
134	20.8	25.8	30.4	37	47.9	47.9	134	21	22.7	26.9	38.1	42.1	42.1	134	-0.2	3.1	3.5	-1.1	5.8	-1.1	5.8
135	20.8	25.8	30.4	37	47.9	47.9	135	21	22.7	26.9	38.1	42.1	42.1	135	-0.2	3.1	3.5	-1.1	5.8	-1.1	5.8
136	20.8	25.8	30.4	37	47.9	47.9	136	21	22.7	26.9	38.1	42.1	42.1	136	-0.2	3.1	3.5	-1.1	5.8	-1.1	5.8
137	12.8	14.4	18.9	26.6	37.9	37.9	137	12.4	13.3	16.8	23.8	30.7	30.7	137	0.4	1.1	2.1	2.8	7.2	0.4	7.2
138	14	14.9	18	26.6	41.5	41.5	138	12.2	13	15.9	24.4	33.3	33.3	138	1.8	1.9	2.1	2.2	8.2	1.8	8.2
139	11.2	13.8	18.8	28	43	43	139	10.9	12.9	16.9	27.2	36.4	36.4	139	0.3	0.9	1.9	0.8	6.6	0.3	6.6
140	27.3	29.9	34.1	46.1	56.7	56.7	140	27.5	30.2	32.1	39.9	45.8	45.8	140	-0.2	-0.3	2	6.2	10.9	-0.3	10.9
141	27.3	29.9	34.1	46.1	56.7	56.7	141	27.5	30.2	32.1	39.9	45.8	45.8	141	-0.2	-0.3	2	6.2	10.9	-0.3	10.9
142	23.1	26.2	30.8	40.9	53.1	53.1	142	23.7	26.7	29.3	35.4	38.8	38.8	142	-0.6	-0.5	1.5	5.5	14.3	-0.6	14.3
143	22.1	24.3	26	34.5	46.7	46.7	143	21.3	23.5	25.1	28.1	29.4	29.4	143	0.8	0.8	0.9	6.4	17.3	0.8	17.3
144	29.4	33	33.4	41.8	56.2	56.2	144	29.4	31.6	33.5	36.2	38.9	38.9	144	0	1.4	-0.1	5.6	17.3	-0.1	17.3
145	29.4	33	33.4	41.8	56.2	56.2	145	29.4	31.6	33.5	36.2	38.9	38.9	145	0	1.4	-0.1	5.6	17.3	-0.1	17.3
146	29.4	33	33.4	41.8	56.2	56.2	146	29.4	31.6	33.5	36.2	38.9	38.9	146	0	1.4	-0.1	5.6	17.3	-0.1	17.3
147	29.4	33	33.4	41.8	56.2	56.2	147	29.4	31.6	33.5	36.2	38.9	38.9	147	0	1.4	-0.1	5.6	17.3	-0.1	17.3
148	29.4	33	33.4	41.8	56.2	56.2	148	29.4	31.6	33.5	36.2	38.9	38.9	148	0	1.4	-0.1	5.6	17.3	-0.1	17.3
149	29.4	33	33.4	41.8	56.2	56.2	149	29.4	31.6	33.5	36.2	38.9	38.9	149	0	1.4	-0.1	5.6	17.3	-0.1	17.3
150	25.4	30.3	33.2	37.3	40.8	40.8	150	18.1	20.6	23.6	34.3	38.5	38.5	150	7.3	9.7	9.6	3	2.3	2.3	9.7
151	26.1	30.8	34	35.3	34.7	35.3	151	18.1	20.4	23.5	33.2	36	36	151	8	10.4	10.5	2.1	-1.3	-1.3	10.5
152	26.1	30.8	34	35.3	34.7	35.3	152	18.1	20.4	23.5	33.2	36	36	152	8	10.4	10.5	2.1	-1.3	-1.3	10.5
153	26.1	30.8	34	35.3	34.7	35.3	153	18.1	20.4	23.5	33.2	36	36	153	8	10.4	10.5	2.1	-1.3	-1.3	10.5
154	26.1	30.8	34	35.3	34.7	35.3	154	18.1	20.4	23.5	33.2	36	36	154	8	10.4	10.5	2.1	-1.3	-1.3	10.5
155	26.1	30.8	34	35.3	34.7	35.3	155	18.1	20.4	23.5	33.2	36	36	155	8	10.4	10.5	2.1	-1.3	-1.3	10.5
156	26.1	30.8	34	35.3	34.7	35.3	156	18.1	20.4	23.5	33.2	36	36	156	8	10.4	10.5	2.1	-1.3	-1.3	10.5
157	26.1	30.8	34	35.3	34.7	35.3	157	18.1	20.4	23.5	33.2	36	36	157	8	10.4	10.5	2.1	-1.3	-1.3	10.5
158	26.1	30.8	34	35.3	34.7	35.3	158	18.1	20.4	23.5	33.2	36	36	158	8	10.4	10.5	2.1	-1.3	-1.3	10.5
159	26.1	30.8	34	35.3	34.7	35.3	159	18.1	20.4	23.5	33.2	36	36	159	8	10.4	10.5	2.1	-1.3	-1.3	10.5
160	26.1	30.8	34	35.3	34.7	35.3	160	18.1	20.4	23.5	33.2	36	36	160	8	10.4	10.5	2.1	-1.3	-1.3	10.5
161	26.1	30.8	34	35.3	34.7	35.3	161	18.1	20.4	23.5	33.2	36	36	161	8	10.4	10.5	2.1	-1.3	-1.3	10.5
162	26.1	30.8	34	35.3	34.7	35.3	162	18.1	20.4	23.5	33.2	36	36	162	8	10.4	10.5	2.1	-1.3	-1.3	10.5
163	26.1	30.8	34	35.3	34.7	35.3	163	18.1	20.4	23.5	33.2	36	36	163	8	10.4	10.5	2.1	-1.3	-1.3	10.5
164	26.1	30.8	34	35.3	34.7	35.3	164	18.1	20.4	23.5	33.2	36	36	164	8	10.4	10.5	2.1	-1.3	-1.3	10.5
165	26.1	30.8	34	35.3	34.7	35.3	165	18.1	20.4	23.5	33.2	36	36	165	8	10.4	10.5	2.1	-1.3	-1.3	10.5
166							166							166
167	35.9	39.7	43.1	44	43.6	44	167	33.5	34.9	35.7	44.3	44.5	44.5	167	2.4	4.8	7.4	-0.3	-0.9	-0.9	7.4
168	35.9	39.7	43.1	44	43.6	44	168	33.5	34.9	35.7	44.3	44.5	44.5	168	2.4	4.8	7.4	-0.3	-0.9	-0.9	7.4
169	35.9	39.7	43.1	44	43.6	44	169	33.5	34.9	35.7	44.3	44.5	44.5	169	2.4	4.8	7.4	-0.3	-0.9	-0.9	7.4
170	35.9	39.7	43.1	44	43.6	44	170	33.5	34.9	35.7	44.3	44.5	44.5	170	2.4	4.8	7.4	-0.3	-0.9	-0.9	7.4
171	35.9	39.7	43.1	44	43.6	44	171	33.5	34.9	35.7	44.3	44.5	44.5	171	2.4	4.8	7.4	-0.3	-0.9	-0.9	7.4
172	35.9	39.7	43.1	44	43.6	44	172	33.5	34.9	35.7	44.3	44.5	44.5	172	2.4	4.8	7.4	-0.3	-0.9	-0.9	7.4
173	35.9	39.7	43.1	44	43.6	44	173	33.5	34.9	35.7	44.3	44.5	44.5	173	2.4	4.8	7.4	-0.3	-0.9	-0.9	7.4
174	35.9	39.7	43.1	44	43.6	44	174	33.5	34.9	35.7	44.3	44.5	44.5	174	2.4	4.8	7.4	-0.3	-0.9	-0.9	7.4
175	35.9	39.7	43.1	44	43.6	44	175	33.5	34.9	35.7	44.3	44.5	44.5	175	2.4	4.8	7.4	-0.3	-0.9	-0.9	7.4
176	35.9	39.7	43.1	44	43.6	44	176	33.5	34.9	35.7	44.3	44.5	44.5	176	2.4	4.8	7.4	-0.3	-0.9	-0.9	7.4
177	8.2	10.9	15.9	32.8	38.1	38.1	177	4.1	5.1	7.1	14.9	27.3	27.3	177	4.1	5.8	8.8	17.9	10.8	4.1	17.9
178	8.3	10.8	15.3	30.3	35.7	35.7	178	4.5	5.1	6.8	12.9	23.9	23.9	178	3.8	5.7	8.5	17.4	11.8	3.8	17.4
179	8.3	10.8	15.3	30.3	35.7	35.7	179	4.5	5.1	6.8	12.9	23.9	23.9	179	3.8	5.7	8.5	17.4	11.8	3.8	17.4
180	8.3	10.8	15.3	30.3	35.7	35.7	180	4.5	5.1	6.8	12.9	23.9	23.9	180	3.8	5.7	8.5	17.4	11.8	3.8	17.4
181	8.3	10.8	15.3	30.3	35.7	35.7	181	4.5	5.1	6.8	12.9	23.9	23.9	181	3.8	5.7	8.5	17.4	11.8	3.8	17.4
182	8.3	10.8	15.3	30.3	35.7	35.7	182	4.5	5.1	6.8	12.9	23.9	23.9	182	3.8	5.7	8.5	17.4	11.8	3.8	17.4
183	8.3	10.8	15.3	30.3	35.7	35.7	183	4.5	5.1	6.8	12.9	23.9	23.9	183	3.8	5.7	8.5	17.4	11.8	3.8	17.4
184	9.3	12	16.1	38.3	46.8	46.8	184	4.2	5.4	8	13.6	26.1	26.1	184	5.1	6.6	8.1	24.7	20.7	5.1	24.7
185	9.3	12	16.1	38.3	46.8	46.8	185	4.2	5.4	8	13.6	26.1	26.1	185	5.1	6.6	8.1	24.7	20.7	5.1	24.7
186	9.3	12	16.1	38.3	46.8	46.8	186	4.2	5.4	8	13.6	26.1	26.1	186	5.1	6.6	8.1	24.7	20.7	5.1	24.7
187	9.3	12	16.1	38.3	46.8	46.8	187	4.2	5.4	8	13.6	26.1	26.1	187	5.1	6.6	8.1	24.7	20.7	5.1	24.7
188	9.3	12	16.1	38.3	46.8	46.8	188	4.2	5.4	8	13.6	26.1	26.1	188	5.1	6.6	8.1	24.7	20.7	5.1	24.7
189	9.3	12	16.1	38.3	46.8	46.8	189	4.2	5.4	8	13.6	26.1	26.1	189	5.1	6.6	8.1	24.7	20.7	5.1	24.7
190	26.7	29.6	33.2	37.1	42.1	42.1	190	26.6	30.1	33.1	36.3	42	42	190	0.1	-0.5	0.1	0.8	0.1	-0.5	0.8
191	24	25.6	27	31.1	38.7	38.7	191	23.9	25.8	27.2	30.4	38.4	38.4	191	0.1	-0.2	-0.2	0.7	0.3	-0.2	0.7
192	24	25.6	27	31.1	38.7	38.7	192	23.9	25.8	27.2	30.4	38.4	38.4	192	0.1	-0.2	-0.2	0.7	0.3	-0.2	0.7
193	24	25.6	27	31.1	38.7	38.7	193	23.9	25.8	27.2	30.4	38.4	38.4	193	0.1	-0.2	-0.2	0.7	0.3	-0.2	0.7
194	24	25.6	27	31.1	38.7	38.7	194	23.9	25.8	27.2	30.4	38.4	38.4	194	0.1	-0.2	-0.2	0.7	0.3	-0.2	0.7
195	24	25.6	27	31.1	38.7	38.7	195	23.9	25.8	27.2	30.4	38.4	38.4	195	0.1	-0.2	-0.2	0.7	0.3	-0.2	0.7
196	24	25.6	27	31.1	38.7	38.7	196	23.9	25.8	27.2	30.4	38.4	38.4	196	0.1	-0.2	-0.2	0.7	0.3	-0.2	0.7
197	24	25.6	27	31.1	38.7	38.7	197	23.9	25.8	27.2	30.4	38.4	38.4	197	0.1	-0.2	-0.2	0.7	0.3	-0.2	0.7
198	24	25.6	27	31.1	38.7	38.7	198	23.9	25.8	27.2	30.4	38.4	38.4	198	0.1	-0.2	-0.2	0.7	0.3	-0.2	0.7
199	24	25.6	27	31.1	38.7	38.7	199	23.9	25.8	27.2	30.4	38.4	38.4	199	0.1	-0.2	-0.2	0.7	0.3	-0.2	0.7
200	24	25.6	27	31.1	38.7	38.7	200	23.9	25.8	27.2	30.4	38.4	38.4	200	0.1	-0.2	-0.2	0.7	0.3	-0.2	0.7
201	24.6	27.4	30.4	33.7	38.4	38.4	201	24.5	28	30.7	33.3	38.7	38.7	201	0.1	-0.6	-0.3	0.4	-0.3	-0.6	0.4
202	24.6	27.4	30.4	33.7	38.4	38.4	202	24.5	28	30.7	33.3	38.7	38.7	202	0.1	-0.6	-0.3	0.4	-0.3	-0.6	0.4
203	24.6	27.4	30.4	33.7	38.4	38.4	203	24.5	28	30.7	33.3	38.7	38.7	203	0.1	-0.6	-0.3	0.4	-0.3	-0.6	0.4
204	24.6	27.4	30.4	33.7	38.4	38.4	204	24.5	28	30.7	33.3	38.7	38.7	204	0.1	-0.6	-0.3	0.4	-0.3	-0.6	0.4
205	24.6	27.4	30.4	33.7	38.4	38.4	205	24.5	28	30.7	33.3	38.7	38.7	205	0.1	-0.6	-0.3	0.4	-0.3	-0.6	0.4
206							206							206
207	21.8	26.8	30.4	36.5	38.8	38.8	207	10.2	14.5	20.7	29.9	34.8	34.8	207	11.6	12.3	9.7	6.6	4	4	12.3
208	21.8	26.8	30.4	36.5	38.8	38.8	208	10.2	14.5	20.7	29.9	34.8	34.8	208	11.6	12.3	9.7	6.6	4	4	12.3
209	21.8	26.8	30.4	36.5	38.8	38.8	209	10.2	14.5	20.7	29.9	34.8	34.8	209	11.6	12.3	9.7	6.6	4	4	12.3
210	21.8	26.8	30.4	36.5	38.8	38.8	210	10.2	14.5	20.7	29.9	34.8	34.8	210	11.6	12.3	9.7	6.6	4	4	12.3
211	21.8	26.8	30.4	36.5	38.8	38.8	211	10.2	14.5	20.7	29.9	34.8	34.8	211	11.6	12.3	9.7	6.6	4	4	12.3
212	21.8	26.8	30.4	36.5	38.8	38.8	212	10.2	14.5	20.7	29.9	34.8	34.8	212	11.6	12.3	9.7	6.6	4	4	12.3
213	21.8	26.8	30.4	36.5	38.8	38.8	213	10.2	14.5	20.7	29.9	34.8	34.8	213	11.6	12.3	9.7	6.6	4	4	12.3
214	21.8	26.8	30.4	36.5	38.8	38.8	214	10.2	14.5	20.7	29.9	34.8	34.8	214	11.6	12.3	9.7	6.6	4	4	12.3
215	21.8	26.8	30.4	36.5	38.8	38.8	215	10.2	14.5	20.7	29.9	34.8	34.8	215	11.6	12.3	9.7	6.6	4	4	12.3
216	22.1	26.6	31.3	39.9	42.3	42.3	216	13.5	17	22.5	30.1	38.1	38.1	216	8.6	9.6	8.8	9.8	4.2	4.2	9.8
217	12	15.5	19.7	29.7	31.4	31.4	217	8.3	11.4	15.7	22.2	29.3	29.3	217	3.7	4.1	4	7.5	2.1	2.1	7.5
218	7.2	7.9	9.4	24	38.6	38.6	218	7.7	8.3	9.8	22.9	37.5	37.5	218	-0.5	-0.4	-0.4	1.1	1.1	-0.5	1.1
219	7.2	7.9	9.4	24	38.6	38.6	219	7.7	8.3	9.8	22.9	37.5	37.5	219	-0.5	-0.4	-0.4	1.1	1.1	-0.5	1.1
220	7.4	4.8	8.7	26.5	40.8	40.8	220	5.9	4	8.8	25.7	41.1	41.1	220	1.5	0.8	-0.1	0.8	-0.3	-0.3	1.5
221	7.4	4.8	8.7	26.5	40.8	40.8	221	5.9	4	8.8	25.7	41.1	41.1	221	1.5	0.8	-0.1	0.8	-0.3	-0.3	1.5
222	7.4	4.8	8.7	26.5	40.8	40.8	222	5.9	4	8.8	25.7	41.1	41.1	222	1.5	0.8	-0.1	0.8	-0.3	-0.3	1.5
223	7.4	4.8	8.7	26.5	40.8	40.8	223	5.9	4	8.8	25.7	41.1	41.1	223	1.5	0.8	-0.1	0.8	-0.3	-0.3	1.5
224	7.4	4.8	8.7	26.5	40.8	40.8	224	5.9	4	8.8	25.7	41.1	41.1	224	1.5	0.8	-0.1	0.8	-0.3	-0.3	1.5
225	7.4	4.8	8.7	26.5	40.8	40.8	225	5.9	4	8.8	25.7	41.1	41.1	225	1.5	0.8	-0.1	0.8	-0.3	-0.3	1.5
226	7.4	4.8	8.7	26.5	40.8	40.8	226	5.9	4	8.8	25.7	41.1	41.1	226	1.5	0.8	-0.1	0.8	-0.3	-0.3	1.5
227	7.4	4.8	8.7	26.5	40.8	40.8	227	5.9	4	8.8	25.7	41.1	41.1	227	1.5	0.8	-0.1	0.8	-0.3	-0.3	1.5
228	7.4	4.8	8.7	26.5	40.8	40.8	228	5.9	4	8.8	25.7	41.1	41.1	228	1.5	0.8	-0.1	0.8	-0.3	-0.3	1.5
229	6.1	6.6	8.1	21.3	34.8	34.8	229	6.5	7	8.6	20.4	34.5	34.5	229	-0.4	-0.4	-0.5	0.9	0.3	-0.5	0.9
230	6.1	6.6	8.1	21.3	34.8	34.8	230	6.5	7	8.6	20.4	34.5	34.5	230	-0.4	-0.4	-0.5	0.9	0.3	-0.5	0.9
231	5	5	5.6	15.4	26.6	26.6	231	5.1	5.1	5.7	14.4	26.4	26.4	231	-0.1	-0.1	-0.1	1	0.2	-0.1	1
232	8.1	8.2	9.6	17.8	25.7	25.7	232	7.7	7.6	9.3	17.2	25.7	25.7	232	0.4	0.6	0.3	0.6	0	0	0.6
233	13.1	14.9	18.9	37.7	49.5	49.5	233	12.3	13.8	17.3	34	45	45	233	0.8	1.1	1.6	3.7	4.5	0.8	4.5
234	13.1	14.9	18.9	37.7	49.5	49.5	234	12.3	13.8	17.3	34	45	45	234	0.8	1.1	1.6	3.7	4.5	0.8	4.5
235	13.1	14.9	18.9	37.7	49.5	49.5	235	12.3	13.8	17.3	34	45	45	235	0.8	1.1	1.6	3.7	4.5	0.8	4.5
236	13.1	14.9	18.9	37.7	49.5	49.5	236	12.3	13.8	17.3	34	45	45	236	0.8	1.1	1.6	3.7	4.5	0.8	4.5
237	13.1	14.9	18.9	37.7	49.5	49.5	237	12.3	13.8	17.3	34	45	45	237	0.8	1.1	1.6	3.7	4.5	0.8	4.5
238	13.1	14.9	18.9	37.7	49.5	49.5	238	12.3	13.8	17.3	34	45	45	238	0.8	1.1	1.6	3.7	4.5	0.8	4.5
239	18.5	19.7	23.4	39.3	48.8	48.8	239	18	19.3	21.8	36.4	46.1	46.1	239	0.5	0.4	1.6	2.9	2.7	0.4	2.9
240	25.2	26.3	28.5	35.1	43.4	43.4	240	23.2	25.5	25.9	30.8	39.3	39.3	240	2	0.8	2.6	4.3	4.1	0.8	4.3
241	25.1	28.6	31.8	38.6	46	46	241	23.9	26.6	28.3	35.6	43.1	43.1	241	1.2	2	3.5	3	2.9	1.2	3.5
242	25.1	28.6	31.8	38.6	46	46	242	23.9	26.6	28.3	35.6	43.1	43.1	242	1.2	2	3.5	3	2.9	1.2	3.5
243	25.1	28.6	31.8	38.6	46	46	243	23.9	26.6	28.3	35.6	43.1	43.1	243	1.2	2	3.5	3	2.9	1.2	3.5
244	25.1	28.6	31.8	38.6	46	46	244	23.9	26.6	28.3	35.6	43.1	43.1	244	1.2	2	3.5	3	2.9	1.2	3.5
245	25.1	28.6	31.8	38.6	46	46	245	23.9	26.6	28.3	35.6	43.1	43.1	245	1.2	2	3.5	3	2.9	1.2	3.5
246	25.1	28.6	31.8	38.6	46	46	246	23.9	26.6	28.3	35.6	43.1	43.1	246	1.2	2	3.5	3	2.9	1.2	3.5
247	25.1	28.6	31.8	38.6	46	46	247	23.9	26.6	28.3	35.6	43.1	43.1	247	1.2	2	3.5	3	2.9	1.2	3.5
248	25.1	28.6	31.8	38.6	46	46	248	23.9	26.6	28.3	35.6	43.1	43.1	248	1.2	2	3.5	3	2.9	1.2	3.5
249	25.1	28.6	31.8	38.6	46	46	249	23.9	26.6	28.3	35.6	43.1	43.1	249	1.2	2	3.5	3	2.9	1.2	3.5
250	25.1	28.6	31.8	38.6	46	46	250	23.9	26.6	28.3	35.6	43.1	43.1	250	1.2	2	3.5	3	2.9	1.2	3.5
251	25.1	28.6	31.8	38.6	46	46	251	23.9	26.6	28.3	35.6	43.1	43.1	251	1.2	2	3.5	3	2.9	1.2	3.5
252	25.1	28.6	31.8	38.6	46	46	252	23.9	26.6	28.3	35.6	43.1	43.1	252	1.2	2	3.5	3	2.9	1.2	3.5
253	25.1	28.6	31.8	38.6	46	46	253	23.9	26.6	28.3	35.6	43.1	43.1	253	1.2	2	3.5	3	2.9	1.2	3.5
254	20.7	22.7	24.8	31.9	40.6	40.6	254	19.8	21.8	22.8	28.8	37.2	37.2	254	0.9	0.9	2	3.1	3.4	0.9	3.4
255	6.5	8.5	10.9	14.4	19	19	255	6.3	8.5	11	14.6	19.7	19.7	255	0.2	0	-0.1	-0.2	-0.7	-0.7	0.2
256	6.1	7.8	9.1	11.5	17.4	17.4	256	6	8.1	9.6	11.6	18.3	18.3	256	0.1	-0.3	-0.5	-0.1	-0.9	-0.9	0.1
257	6.1	7.8	9.1	11.5	17.4	17.4	257	6	8.1	9.6	11.6	18.3	18.3	257	0.1	-0.3	-0.5	-0.1	-0.9	-0.9	0.1
258	6.1	7.8	9.1	11.5	17.4	17.4	258	6	8.1	9.6	11.6	18.3	18.3	258	0.1	-0.3	-0.5	-0.1	-0.9	-0.9	0.1
259	6.6	9.5	12.2	15	20.8	20.8	259	6.8	9.5	11.9	15.6	21.2	21.2	259	-0.2	0	0.3	-0.6	-0.4	-0.6	0.3
260	6.6	9.5	12.2	15	20.8	20.8	260	6.8	9.5	11.9	15.6	21.2	21.2	260	-0.2	0	0.3	-0.6	-0.4	-0.6	0.3
261	6.6	9.5	12.2	15	20.8	20.8	261	6.8	9.5	11.9	15.6	21.2	21.2	261	-0.2	0	0.3	-0.6	-0.4	-0.6	0.3
262	6.6	9.5	12.2	15	20.8	20.8	262	6.8	9.5	11.9	15.6	21.2	21.2	262	-0.2	0	0.3	-0.6	-0.4	-0.6	0.3
263	6.6	9.5	12.2	15	20.8	20.8	263	6.8	9.5	11.9	15.6	21.2	21.2	263	-0.2	0	0.3	-0.6	-0.4	-0.6	0.3
264	6.6	9.5	12.2	15	20.8	20.8	264	6.8	9.5	11.9	15.6	21.2	21.2	264	-0.2	0	0.3	-0.6	-0.4	-0.6	0.3
265	1.6	2.2	4	24.3	45.1	45.1	265	1	1.1	1.2	8.1	23.9	23.9	265	0.6	1.1	2.8	16.2	21.2	0.6	21.2
266	2.1	2.2	3.4	20.1	41.5	41.5	266	1.7	1.3	1.5	8.1	21.8	21.8	266	0.4	0.9	1.9	12	19.7	0.4	19.7
267	2.1	2.2	3.4	20.1	41.5	41.5	267	1.7	1.3	1.5	8.1	21.8	21.8	267	0.4	0.9	1.9	12	19.7	0.4	19.7
268	2.1	2.2	3.4	20.1	41.5	41.5	268	1.7	1.3	1.5	8.1	21.8	21.8	268	0.4	0.9	1.9	12	19.7	0.4	19.7
269	2.1	2.2	3.4	20.1	41.5	41.5	269	1.7	1.3	1.5	8.1	21.8	21.8	269	0.4	0.9	1.9	12	19.7	0.4	19.7
270	1.3	1.9	3.7	23.7	46.1	46.1	270	1.4	1.6	2.4	9.2	26.3	26.3	270	-0.1	0.3	1.3	14.5	19.8	-0.1	19.8
271	1.3	1.9	3.7	23.7	46.1	46.1	271	1.4	1.6	2.4	9.2	26.3	26.3	271	-0.1	0.3	1.3	14.5	19.8	-0.1	19.8
272	20.6	20.1	18.2	18.1	18.2	20.6	272	20.6	21	19.4	19.1	19.6	21	272	0	-0.9	-1.2	-1	-1.4	-1.4	0
273	20.6	20.1	18.2	18.1	18.2	20.6	273	20.6	21	19.4	19.1	19.6	21	273	0	-0.9	-1.2	-1	-1.4	-1.4	0
274	20.6	20.1	18.2	18.1	18.2	20.6	274	20.6	21	19.4	19.1	19.6	21	274	0	-0.9	-1.2	-1	-1.4	-1.4	0
275	20.6	20.1	18.2	18.1	18.2	20.6	275	20.6	21	19.4	19.1	19.6	21	275	0	-0.9	-1.2	-1	-1.4	-1.4	0
276	20.6	20.1	18.2	18.1	18.2	20.6	276	20.6	21	19.4	19.1	19.6	21	276	0	-0.9	-1.2	-1	-1.4	-1.4	0
277	15.7	15.6	14.6	14.7	15.3	15.7	277	15.4	15.8	14.7	14.8	16.1	16.1	277	0.3	-0.2	-0.1	-0.1	-0.8	-0.8	0.3
278	15.7	15.6	14.6	14.7	15.3	15.7	278	15.4	15.8	14.7	14.8	16.1	16.1	278	0.3	-0.2	-0.1	-0.1	-0.8	-0.8	0.3
279	2.3	2.1	1.4	1.9	3.7	3.7	279	2	1.8	1.5	1.8	4.1	4.1	279	0.3	0.3	-0.1	0.1	-0.4	-0.4	0.3
280	2.2	1.4	1.5	1.8	3.9	3.9	280	2.5	2	2.2	2.3	4.5	4.5	280	-0.3	-0.6	-0.7	-0.5	-0.6	-0.7	-0.3
281	2.2	1.4	1.5	1.8	3.9	3.9	281	2.5	2	2.2	2.3	4.5	4.5	281	-0.3	-0.6	-0.7	-0.5	-0.6	-0.7	-0.3
282	2.2	1.4	1.5	1.8	3.9	3.9	282	2.5	2	2.2	2.3	4.5	4.5	282	-0.3	-0.6	-0.7	-0.5	-0.6	-0.7	-0.3
283	2.2	1.4	1.5	1.8	3.9	3.9	283	2.5	2	2.2	2.3	4.5	4.5	283	-0.3	-0.6	-0.7	-0.5	-0.6	-0.7	-0.3
284	2.2	1.4	1.5	1.8	3.9	3.9	284	2.5	2	2.2	2.3	4.5	4.5	284	-0.3	-0.6	-0.7	-0.5	-0.6	-0.7	-0.3
285	2.2	1.4	1.5	1.8	3.9	3.9	285	2.5	2	2.2	2.3	4.5	4.5	285	-0.3	-0.6	-0.7	-0.5	-0.6	-0.7	-0.3
286	10.5	10.9	12.4	18.4	20	20	286	10	10.6	11.9	17.7	19.9	19.9	286	0.5	0.3	0.5	0.7	0.1	0.1	0.7
287	12.1	12.5	13.3	18.2	25.1	25.1	287	11.3	11.5	12.5	17.6	24.5	24.5	287	0.8	1	0.8	0.6	0.6	0.6	1
288	12.1	12.5	13.3	18.2	25.1	25.1	288	11.3	11.5	12.5	17.6	24.5	24.5	288	0.8	1	0.8	0.6	0.6	0.6	1
289	12.1	12.5	13.3	18.2	25.1	25.1	289	11.3	11.5	12.5	17.6	24.5	24.5	289	0.8	1	0.8	0.6	0.6	0.6	1
290	12.1	12.5	13.3	18.2	25.1	25.1	290	11.3	11.5	12.5	17.6	24.5	24.5	290	0.8	1	0.8	0.6	0.6	0.6	1
291	12.1	12.5	13.3	18.2	25.1	25.1	291	11.3	11.5	12.5	17.6	24.5	24.5	291	0.8	1	0.8	0.6	0.6	0.6	1
292	12.1	12.5	13.3	18.2	25.1	25.1	292	11.3	11.5	12.5	17.6	24.5	24.5	292	0.8	1	0.8	0.6	0.6	0.6	1
293	12.1	12.5	13.3	18.2	25.1	25.1	293	11.3	11.5	12.5	17.6	24.5	24.5	293	0.8	1	0.8	0.6	0.6	0.6	1
294	12.1	12.5	13.3	18.2	25.1	25.1	294	11.3	11.5	12.5	17.6	24.5	24.5	294	0.8	1	0.8	0.6	0.6	0.6	1
295	12.1	12.5	13.3	18.2	25.1	25.1	295	11.3	11.5	12.5	17.6	24.5	24.5	295	0.8	1	0.8	0.6	0.6	0.6	1
296	12.1	12.5	13.3	18.2	25.1	25.1	296	11.3	11.5	12.5	17.6	24.5	24.5	296	0.8	1	0.8	0.6	0.6	0.6	1
297	12.1	12.5	13.3	18.2	25.1	25.1	297	11.3	11.5	12.5	17.6	24.5	24.5	297	0.8	1	0.8	0.6	0.6	0.6	1
298							298							298
299	47	48.5	46	50.2	53.4	53.4	299							299
300	47	48.5	46	50.2	53.4	53.4	300							300
301	47	48.5	46	50.2	53.4	53.4	301							301
302	47	48.5	46	50.2	53.4	53.4	302							302
303	47	48.5	46	50.2	53.4	53.4	303							303
304	47	48.5	46	50.2	53.4	53.4	304							304
305	47	48.5	46	50.2	53.4	53.4	305							305
306	47	48.5	46	50.2	53.4	53.4	306							306
307	47	48.5	46	50.2	53.4	53.4	307							307
308	47	48.5	46	50.2	53.4	53.4	308							308
309	47	48.5	46	50.2	53.4	53.4	309							309
310	47	48.5	46	50.2	53.4	53.4	310							310
311	41.9	44.5	43.2	47.1	48.3	48.3	311							311
312	38.7	42.2	43.4	50	53.1	53.1	312							312
313	38.7	42.2	43.4	50	53.1	53.1	313							313
314	28.7	31	31.7	38.8	47.4	47.4	314							314
315	28.7	31	31.7	38.8	47.4	47.4	315							315
316	28.7	31	31.7	38.8	47.4	47.4	316							316
317	2.3	1.5	1.4	2	2.6	2.6	317	4.9	3.3	2.5	3.4	6.6	6.6	317	-2.6	-1.8	-1.1	-1.4	-4	-4	-1.1
318	2.3	1.5	1.4	2	2.6	2.6	318	4.9	3.3	2.5	3.4	6.6	6.6	318	-2.6	-1.8	-1.1	-1.4	-4	-4	-1.1
319	2.3	1.5	1.4	2	2.6	2.6	319	4.9	3.3	2.5	3.4	6.6	6.6	319	-2.6	-1.8	-1.1	-1.4	-4	-4	-1.1
320	2.3	1.5	1.4	2	2.6	2.6	320	4.9	3.3	2.5	3.4	6.6	6.6	320	-2.6	-1.8	-1.1	-1.4	-4	-4	-1.1
322	17.8	19.3	20.5	27.6	36.2	36.2	322							322
323	17.8	19.3	20.5	27.6	36.2	36.2	323							323
324	17.8	19.3	20.5	27.6	36.2	36.2	324							324
325	17.8	19.3	20.5	27.6	36.2	36.2	325							325
326	17.8	19.3	20.5	27.6	36.2	36.2	326							326
327	17.8	19.3	20.5	27.6	36.2	36.2	327							327
328	17.8	19.3	20.5	27.6	36.2	36.2	328							328
329	17.8	19.3	20.5	27.6	36.2	36.2	329							329
330	17.8	19.3	20.5	27.6	36.2	36.2	330							330
331	17.8	19.3	20.5	27.6	36.2	36.2	331							331
332	17.8	19.3	20.5	27.6	36.2	36.2	332							332
333	17.8	19.3	20.5	27.6	36.2	36.2	333							333
334	17.8	19.3	20.5	27.6	36.2	36.2	334							334
335	17.8	19.3	20.5	27.6	36.2	36.2	335							335
336	14.1	15.5	16.6	22.7	33.3	33.3	336							336
337	14.1	15.5	16.6	22.7	33.3	33.3	337							337
338	14.1	15.5	16.6	22.7	33.3	33.3	338							338
339	11.5	12.6	13.2	18.1	27.6	27.6	339							339
340	15.3	17.8	21.2	37.3	42.3	42.3	340	14.7	17.6	20.4	34.4	41.4	41.4	340	0.6	0.2	0.8	2.9	0.9	0.2	2.9
341	12.8	16.2	21.4	38.5	44.3	44.3	341	12	15.5	20.3	36.7	44.2	44.2	341	0.8	0.7	1.1	1.8	0.1	0.1	1.8
342	12.8	16.2	21.4	38.5	44.3	44.3	342	12	15.5	20.3	36.7	44.2	44.2	342	0.8	0.7	1.1	1.8	0.1	0.1	1.8
343	19.1	22.5	25.9	42.4	47.6	47.6	343	18.4	22	25.7	40.3	48	48	343	0.7	0.5	0.2	2.1	-0.4	-0.4	2.1
344	19.1	22.5	25.9	42.4	47.6	47.6	344	18.4	22	25.7	40.3	48	48	344	0.7	0.5	0.2	2.1	-0.4	-0.4	2.1
345	24.7	28.1	32.3	52.2	58.7	58.7	345	23.7	27.6	31.9	49.4	57.9	57.9	345	1	0.5	0.4	2.8	0.8	0.4	2.8
346	24.7	28.1	32.3	52.2	58.7	58.7	346	23.7	27.6	31.9	49.4	57.9	57.9	346	1	0.5	0.4	2.8	0.8	0.4	2.8
347	24.7	28.1	32.3	52.2	58.7	58.7	347	23.7	27.6	31.9	49.4	57.9	57.9	347	1	0.5	0.4	2.8	0.8	0.4	2.8
348	24.7	28.1	32.3	52.2	58.7	58.7	348	23.7	27.6	31.9	49.4	57.9	57.9	348	1	0.5	0.4	2.8	0.8	0.4	2.8
349	24.7	28.1	32.3	52.2	58.7	58.7	349	23.7	27.6	31.9	49.4	57.9	57.9	349	1	0.5	0.4	2.8	0.8	0.4	2.8
350	24.7	28.1	32.3	52.2	58.7	58.7	350	23.7	27.6	31.9	49.4	57.9	57.9	350	1	0.5	0.4	2.8	0.8	0.4	2.8
351							351							351
352							352							352
353							353							353
354							354							354
355	14.8	16.6	16	24	42.6	42.6	355	14.8	16.5	16.3	24.7	43.2	43.2	355	0	0.1	-0.3	-0.7	-0.6	-0.7	0.1
356	14.8	16.6	16	24	42.6	42.6	356	14.8	16.5	16.3	24.7	43.2	43.2	356	0	0.1	-0.3	-0.7	-0.6	-0.7	0.1
357	14.8	16.6	16	24	42.6	42.6	357	14.8	16.5	16.3	24.7	43.2	43.2	357	0	0.1	-0.3	-0.7	-0.6	-0.7	0.1
358	14.8	16.6	16	24	42.6	42.6	358	14.8	16.5	16.3	24.7	43.2	43.2	358	0	0.1	-0.3	-0.7	-0.6	-0.7	0.1
359	2.7	2.4	2	1.7	2.1	2.7	359	2.4	2	2.2	2.6	1.9	2.6	359	0.3	0.4	-0.2	-0.9	0.2	-0.9	0.4
360	2.7	2.4	2	1.7	2.1	2.7	360	2.4	2	2.2	2.6	1.9	2.6	360	0.3	0.4	-0.2	-0.9	0.2	-0.9	0.4
361	2.7	2.4	2	1.7	2.1	2.7	361	2.4	2	2.2	2.6	1.9	2.6	361	0.3	0.4	-0.2	-0.9	0.2	-0.9	0.4
362	2.7	2.4	2	1.7	2.1	2.7	362	2.4	2	2.2	2.6	1.9	2.6	362	0.3	0.4	-0.2	-0.9	0.2	-0.9	0.4
363	1.5	1.7	1.6	4.3	12	12	363	1.6	1.8	1.4	3.9	11.9	11.9	363	-0.1	-0.1	0.2	0.4	0.1	-0.1	0.4
364	1.5	1.7	1.6	4.3	12	12	364	1.6	1.8	1.4	3.9	11.9	11.9	364	-0.1	-0.1	0.2	0.4	0.1	-0.1	0.4
